# Supplementary material for: 4-(5-Phenyl-1,2,4-triazolo[3,4-a]isoquinolin-3-yl)benzonitrile
Source: Acta Crystallogr Sect E Struct Rep Online. 2010 Apr 14;66(Pt 5):o1081. doi: 10.1107/S1600536810013012 (PMC2979274; doi:10.1107/S1600536810013012)
Supplement: Supplementary file 2 [file e-66-o1081-Isup2.hkl]

#
# h,k,l, Fc-squared, Fo-squared, sigma(Fo-squared) and status flag
#
data_I
_shelx_title '  pa1a in P b c a'
_shelx_refln_list_code          4
_shelx_F_calc_maximum      304.43
_exptl_crystal_F_000      1440.00
_reflns_d_resolution_high  0.8255
 
loop_
 _symmetry_equiv_pos_as_xyz
 'x, y, z'
 '-x+1/2, -y, z+1/2'
 'x+1/2, -y+1/2, -z'
 '-x, y+1/2, -z+1/2'
 '-x, -y, -z'
 'x-1/2, y, -z-1/2'
 '-x-1/2, y-1/2, z'
 'x, -y-1/2, z-1/2'
 
_cell_length_a     7.1614
_cell_length_b    18.0957
_cell_length_c    26.4021
_cell_angle_alpha  90.000
_cell_angle_beta   90.000
_cell_angle_gamma  90.000
 
_shelx_F_squared_multiplier     1.000
 
loop_
 _refln_index_h
 _refln_index_k
 _refln_index_l
 _refln_F_squared_calc
 _refln_F_squared_meas
 _refln_F_squared_sigma
 _refln_observed_status
   2   0   0    46268.30    41614.20    301.68 o
   4   0   0     2090.72     2069.52     66.48 o
   2   1   0    39249.07    36973.90    235.55 o
   4   1   0     3259.77     3355.96     50.25 o
   6   1   0       45.89       43.90     60.96 o
   8   1   0       73.85      157.92    104.14 o
   2   2   0    92675.01    82995.15    402.73 o
   4   2   0    19401.14    19026.44    101.91 o
   6   2   0       25.80        0.00     85.29 o
   8   2   0       87.93      195.01     69.14 o
   2   3   0     4879.45     4811.33     66.04 o
   4   3   0     4043.33     4150.63     98.46 o
   6   3   0     5699.28     5813.28    340.13 o
   8   3   0       36.92       56.74     70.93 o
   0   4   0     4572.68     4233.42     64.74 o
   2   4   0     7098.92     6875.60     78.30 o
   4   4   0        2.80       12.97     21.42 o
   6   4   0     1831.54     1803.04    141.94 o
   8   4   0      306.02      116.85    126.11 o
   2   5   0     4074.41     4146.00     71.54 o
   4   5   0        3.09        0.31      5.28 o
   6   5   0       67.36      127.03     34.03 o
   0   6   0     7205.38     7013.12    154.17 o
   2   6   0      441.75      473.80     50.25 o
   4   6   0      834.19      843.22     71.12 o
   6   6   0       65.01      217.27     40.76 o
   2   7   0     2714.17     2884.32    135.84 o
   4   7   0     2194.25     2328.40    117.31 o
   6   7   0      158.04      185.62     32.66 o
   0   8   0     1245.74     1438.05    108.98 o
   2   8   0      515.60      550.85     39.39 o
   4   8   0        6.77        6.68     19.09 o
   6   8   0       33.98       43.37     38.72 o
   8   8   0       36.55      220.84    134.02 o
   2   9   0      503.15      579.17     37.64 o
   4   9   0      764.06      855.81     49.09 o
   6   9   0       32.38       55.23     39.43 o
   0  10   0     1658.93     1808.77    121.31 o
   2  10   0      237.67      250.95     41.45 o
   4  10   0       44.98       46.92     19.45 o
   6  10   0        0.62        7.09     47.75 o
   2  11   0      705.18      842.20     72.18 o
   4  11   0      199.02      203.89     28.93 o
   6  11   0       37.37      115.17     95.36 o
   0  12   0      183.16      254.87     44.09 o
   2  12   0      157.33      172.58     29.52 o
   4  12   0      897.33     1094.40     70.41 o
   6  12   0     1211.28     1210.94    112.98 o
   2  13   0      348.57      308.40     38.73 o
   4  13   0     1480.44     1413.87     74.48 o
   6  13   0       92.31       77.78     61.00 o
   0  14   0      831.42      780.44    123.84 o
   2  14   0      763.72      603.69     65.13 o
   4  14   0      437.44      432.11    109.36 o
   6  14   0       22.07       72.55     64.44 o
   2  15   0     1074.91     1034.84     97.96 o
   4  15   0       28.22       37.36     51.09 o
   6  15   0       59.64       60.73     59.81 o
   0  16   0     1597.85     1529.79    176.78 o
   2  16   0      210.77      202.49     45.77 o
   4  16   0        0.81        0.00     60.64 o
   2  17   0     1173.35     1077.95     68.46 o
   4  17   0       16.32       58.42     61.38 o
   0  18   0      157.57      105.30     83.36 o
   2  18   0       50.87       38.91     35.79 o
   4  18   0      231.27      227.67     71.90 o
   2  19   0      247.24      287.25     68.50 o
   4  19   0       45.78       10.14     72.41 o
   0  20   0      620.70      555.86    138.16 o
   2  20   0       69.43       28.62     62.24 o
   2  21   0       29.88       55.46     72.33 o
   1   1   1       44.03       38.53      5.14 o
   2   1   1     8777.53     8370.93     48.77 o
   3   1   1     2306.89     2207.67     34.98 o
   4   1   1      551.21      570.27     21.83 o
   5   1   1      447.88      451.37     22.14 o
   6   1   1       65.60       92.69     56.22 o
   7   1   1        7.92        0.00     66.52 o
   8   1   1       11.81        0.00     72.55 o
   1   2   1    33961.61    30323.65     79.15 o
   2   2   1    11669.81    11160.95     78.43 o
   3   2   1     1037.08     1046.17     21.66 o
   4   2   1       15.95        8.63      5.92 o
   5   2   1       70.75       74.14     15.93 o
   6   2   1      284.35      400.86     88.37 o
   7   2   1        0.07       36.45     53.06 o
   8   2   1      274.72      218.69     60.37 o
   1   3   1     1717.06     1664.19     22.33 o
   2   3   1    16137.24    15668.69     85.42 o
   3   3   1     1923.93     1965.04     36.31 o
   4   3   1      284.91      291.24     23.95 o
   5   3   1      199.60      217.34     16.79 o
   6   3   1       28.94       74.71     47.76 o
   7   3   1      290.25      271.28     50.28 o
   8   3   1        8.30       25.20     62.53 o
   0   4   1      546.82      491.90     22.51 o
   1   4   1     1479.40     1520.70     19.66 o
   2   4   1     4828.48     4697.40     45.87 o
   3   4   1     3380.24     3327.91     53.32 o
   4   4   1      723.03      708.51     29.30 o
   5   4   1      873.55      839.30     23.52 o
   6   4   1       59.96      114.50     26.06 o
   7   4   1        2.55        0.00     55.14 o
   8   4   1        0.74       53.75    109.87 o
   1   5   1     3165.73     3040.27     36.23 o
   2   5   1       97.13       93.58     12.08 o
   3   5   1        0.23        0.00      8.68 o
   4   5   1        7.02       11.78     14.61 o
   5   5   1       95.64       69.19     19.04 o
   6   5   1      115.75       76.68     28.36 o
   7   5   1      421.03      410.52     74.15 o
   8   5   1      145.72       57.23    122.08 o
   0   6   1     1987.13     1926.61     74.03 o
   1   6   1        1.25        5.75      9.24 o
   2   6   1      185.54      195.82     23.49 o
   3   6   1      222.67      229.65     16.33 o
   4   6   1        8.12        4.27      8.46 o
   5   6   1        6.26        0.00     22.93 o
   6   6   1       34.99       86.34     63.48 o
   7   6   1        2.73        0.10    104.25 o
   8   6   1       61.04        0.00     85.83 o
   1   7   1       90.65       80.78     10.77 o
   2   7   1     2302.12     2395.61     43.21 o
   3   7   1      706.25      697.15     28.49 o
   4   7   1      186.59      218.42     30.27 o
   5   7   1      361.07      357.01     13.99 o
   6   7   1      259.53      258.52     33.29 o
   7   7   1        7.23       60.84     72.71 o
   8   7   1        4.71        0.00     88.48 o
   0   8   1     1750.58     1741.73     55.09 o
   1   8   1      278.39      281.18     18.28 o
   2   8   1     1726.20     1843.00     46.80 o
   3   8   1      657.98      655.76     26.83 o
   4   8   1      349.31      338.52     34.85 o
   5   8   1       59.70       42.77     11.05 o
   6   8   1        0.97       18.90     30.02 o
   7   8   1      157.40      156.13     80.69 o
   8   8   1        0.01        0.00    130.29 o
   1   9   1      354.35      380.34     28.79 o
   2   9   1       73.77       71.36     12.64 o
   3   9   1        0.06        7.38     11.40 o
   4   9   1      275.25      277.57     30.12 o
   5   9   1       53.79       51.38     14.69 o
   6   9   1        1.98        0.00     30.49 o
   7   9   1      117.85       47.90     72.56 o
   0  10   1     2767.15     2822.26    102.60 o
   1  10   1      555.89      588.19     37.81 o
   2  10   1      185.77      229.25     26.30 o
   3  10   1      880.47      864.97     36.43 o
   4  10   1      101.42       78.16     16.53 o
   5  10   1      581.64      573.85     53.06 o
   6  10   1       41.27       49.37     34.61 o
   7  10   1      283.87      230.22     85.85 o
   1  11   1      709.35      705.84     42.58 o
   2  11   1        2.12        0.00     18.50 o
   3  11   1      806.89      728.64     37.43 o
   4  11   1      131.20      115.38     17.93 o
   5  11   1      826.47      913.21     63.14 o
   6  11   1       24.48       62.72     35.77 o
   7  11   1      187.10      192.32     81.52 o
   0  12   1      317.56      368.56     42.57 o
   1  12   1     1078.17     1161.47     46.90 o
   2  12   1      241.96      167.10     29.76 o
   3  12   1       69.01      114.44     21.02 o
   4  12   1       19.01       28.60     18.10 o
   5  12   1      309.55      289.36     44.79 o
   6  12   1      109.18       68.62     42.66 o
   7  12   1        1.20        8.78     81.16 o
   1  13   1       91.64       77.27     20.47 o
   2  13   1        2.84        7.02     19.16 o
   3  13   1      778.44      724.81     44.35 o
   4  13   1        0.52        7.31     19.60 o
   5  13   1       50.17       69.54     38.51 o
   6  13   1        0.41        0.00     53.05 o
   0  14   1      820.54      829.64     69.12 o
   1  14   1      712.68      687.24     48.02 o
   2  14   1       13.69        1.73     19.50 o
   3  14   1        1.34        4.11     23.45 o
   4  14   1       42.68       38.76     36.70 o
   5  14   1      545.06      541.82     54.48 o
   6  14   1       53.78       35.84     48.04 o
   1  15   1      117.83      147.13     34.42 o
   2  15   1        0.01        9.14     21.58 o
   3  15   1      520.62      556.79     34.65 o
   4  15   1       18.25        0.00     40.35 o
   5  15   1       20.78        0.63     44.87 o
   6  15   1        1.01       72.40     52.85 o
   0  16   1       51.01       11.35     57.87 o
   1  16   1      148.71      100.06     35.65 o
   2  16   1       10.38        0.00     28.56 o
   3  16   1       36.58       35.24     24.25 o
   4  16   1       22.66       84.24     44.13 o
   5  16   1       56.12       50.02     46.72 o
   1  17   1        0.03        0.00     35.04 o
   2  17   1        7.83        0.00     24.18 o
   3  17   1        0.20       21.30     33.83 o
   4  17   1       11.70       12.53     41.52 o
   5  17   1       22.65       37.05     47.61 o
   0  18   1      222.31      268.24     66.16 o
   1  18   1      112.70       97.36     34.36 o
   2  18   1       36.94       22.46     31.33 o
   3  18   1        6.77       13.77     36.63 o
   4  18   1        7.51        0.00     46.42 o
   1  19   1        2.13       22.65     41.29 o
   2  19   1       10.15       17.24     36.95 o
   3  19   1        0.05       35.34     55.67 o
   4  19   1        1.68       12.83     56.28 o
   0  20   1      283.33      234.93     88.24 o
   1  20   1        2.03       38.03     48.31 o
   2  20   1        3.69       57.21     51.83 o
   3  20   1       30.92       27.39     87.24 o
   1  21   1        2.72       24.70     49.91 o
   2  21   1        0.15        0.00     57.34 o
   1   0   2    18854.55    16540.83    128.81 o
   2   0   2    52003.45    48077.27    268.78 o
   3   0   2      458.25      495.09     17.60 o
   4   0   2      272.73      283.08     15.01 o
   5   0   2       31.16       35.49     19.16 o
   6   0   2      130.81       68.91     69.97 o
   8   0   2      162.33      125.87    120.97 o
   1   1   2     5810.26     5055.52     29.33 o
   2   1   2    41104.84    38015.68    118.46 o
   3   1   2      164.25      157.52      9.88 o
   4   1   2      246.59      228.55     14.55 o
   5   1   2      155.00      189.95     11.56 o
   6   1   2      224.47      160.59     44.99 o
   7   1   2       12.02       30.12     43.97 o
   8   1   2       31.41       28.68     63.50 o
   1   2   2    10299.76     9319.58     60.11 o
   2   2   2     8247.28     7931.59     65.84 o
   3   2   2      205.39      226.35     12.75 o
   4   2   2     6972.32     6908.88    100.90 o
   5   2   2        0.39        0.00      7.10 o
   6   2   2      129.08      133.16     47.07 o
   7   2   2      182.84      216.38     50.97 o
   1   3   2     5086.54     4715.37     31.23 o
   2   3   2     8387.32     8257.19    100.64 o
   3   3   2       46.30       33.72      5.64 o
   4   3   2     7719.05     7768.29     88.67 o
   5   3   2       64.56       71.06     16.86 o
   6   3   2      124.88      140.71     27.83 o
   7   3   2       36.54       24.55     48.99 o
   8   3   2       11.60        0.00     71.02 o
   0   4   2    40748.87    37529.68    353.73 o
   1   4   2    28691.95    26210.04     81.81 o
   2   4   2     1890.01     1958.82     28.45 o
   3   4   2     2360.21     2391.00     39.88 o
   4   4   2       14.58       29.72     10.39 o
   5   4   2     1455.00     1424.35     61.86 o
   6   4   2     1354.51     1254.63     68.13 o
   7   4   2        8.53        6.37     49.43 o
   8   4   2       83.21        9.55     63.97 o
   1   5   2     1420.18     1407.04     22.02 o
   2   5   2      479.43      518.40     25.31 o
   3   5   2     1259.02     1270.83     33.59 o
   4   5   2     1660.09     1695.28     50.26 o
   5   5   2     1011.10      970.00     50.81 o
   6   5   2      188.07      183.15     31.98 o
   7   5   2       77.66       16.42     57.57 o
   8   5   2      305.64      329.62     83.26 o
   0   6   2        0.03        4.76     20.27 o
   1   6   2      534.42      519.33     14.49 o
   2   6   2     1444.71     1353.08     31.86 o
   3   6   2     3286.27     3253.51     67.35 o
   4   6   2      745.41      759.12     21.40 o
   5   6   2       32.83       23.59     20.54 o
   6   6   2      433.52      435.35     46.98 o
   7   6   2      408.16      517.19    117.01 o
   8   6   2       13.98        0.00     82.89 o
   1   7   2     2821.78     2834.11     48.31 o
   2   7   2      160.19      158.78     15.49 o
   3   7   2       37.75       39.71     10.33 o
   4   7   2      114.31       93.03     19.13 o
   5   7   2       32.65        6.85     24.99 o
   6   7   2      173.70      181.94     46.19 o
   7   7   2       67.75        0.00    105.02 o
   8   7   2       60.52      139.38     95.24 o
   0   8   2       32.79       47.58     20.08 o
   1   8   2      177.76      182.40     18.13 o
   2   8   2      312.87      290.95     16.79 o
   3   8   2      771.36      757.78     44.27 o
   4   8   2        8.04        4.90     11.52 o
   5   8   2       10.94        4.17     10.95 o
   6   8   2      201.14      206.80     32.03 o
   7   8   2        8.84       20.64     81.73 o
   8   8   2        3.70        0.00     81.24 o
   1   9   2     2502.57     2473.47     52.21 o
   2   9   2      321.98      304.20     21.92 o
   3   9   2       98.77       92.88     18.51 o
   4   9   2       62.35       76.54     19.59 o
   5   9   2       65.55       79.42     18.10 o
   6   9   2       71.49       43.32     31.21 o
   7   9   2       14.30        0.00     75.55 o
   0  10   2     3104.24     3168.95     99.24 o
   1  10   2      259.52      262.70     22.61 o
   2  10   2      165.44      194.66     17.26 o
   3  10   2       24.51       47.08     16.29 o
   4  10   2      114.76      177.08     20.85 o
   5  10   2      100.59       74.69     28.46 o
   6  10   2       63.04       86.14     37.13 o
   7  10   2       27.06       19.49     79.99 o
   1  11   2      388.72      370.08     28.05 o
   2  11   2      392.14      428.71     25.28 o
   3  11   2       24.45        0.00     20.34 o
   4  11   2       66.15       25.00     21.66 o
   5  11   2      188.30      187.43     35.71 o
   6  11   2      266.78      244.37     39.93 o
   7  11   2       30.84        0.00     81.47 o
   0  12   2        5.77       88.24     64.09 o
   1  12   2        9.06        0.00     17.50 o
   2  12   2      349.33      354.17     28.55 o
   3  12   2      119.35      113.29     21.63 o
   4  12   2     1610.44     1672.89     65.82 o
   5  12   2       21.52       43.67     35.44 o
   6  12   2      966.57     1042.29     74.86 o
   7  12   2        4.69       20.47     88.68 o
   1  13   2      100.00      117.46     24.27 o
   2  13   2      262.60      271.68     25.70 o
   3  13   2       60.64       86.49     22.66 o
   4  13   2      730.48      725.24     50.23 o
   5  13   2       27.98       39.01     40.60 o
   6  13   2       21.67       28.78     43.39 o
   0  14   2     1837.34     1689.31    126.11 o
   1  14   2        2.10        6.81     27.22 o
   2  14   2     1750.53     1658.16     55.15 o
   3  14   2       63.58       54.48     31.45 o
   4  14   2      341.50      377.99     38.84 o
   5  14   2       11.57        0.11     38.97 o
   6  14   2        5.39       23.16     46.50 o
   1  15   2       48.46       28.90     23.66 o
   2  15   2      144.74      125.45     23.41 o
   3  15   2       12.16        3.41     26.91 o
   4  15   2        2.54        0.00     26.76 o
   5  15   2      112.00       66.61     42.37 o
   6  15   2        4.16       16.60     50.93 o
   0  16   2     1841.55     1977.77    108.00 o
   1  16   2      527.92      510.85     53.60 o
   2  16   2      337.34      375.26     44.75 o
   3  16   2       93.11       76.27     31.05 o
   4  16   2        8.78       49.28     42.41 o
   5  16   2        1.46       40.78     48.61 o
   1  17   2       18.44        8.61     27.97 o
   2  17   2      500.78      552.85     50.74 o
   3  17   2        1.60        7.30     32.90 o
   4  17   2      122.73       87.26     54.88 o
   5  17   2       14.43       87.96     48.42 o
   0  18   2      656.14      620.87    104.01 o
   1  18   2      212.77      172.42     37.93 o
   2  18   2        7.28       20.11     37.22 o
   3  18   2       23.19       31.71     32.04 o
   4  18   2      117.07      132.76     46.49 o
   1  19   2        0.04        8.40     37.74 o
   2  19   2       76.16        3.01     41.09 o
   3  19   2      135.27      201.88     55.65 o
   4  19   2       67.14      110.55     54.56 o
   0  20   2       26.14      105.11     68.89 o
   1  20   2      171.30      208.60     46.44 o
   2  20   2       71.69       97.95     46.80 o
   3  20   2        0.32       10.90     55.50 o
   1  21   2      111.06      133.85     51.44 o
   2  21   2       69.81      100.52     56.28 o
   1   1   3     5506.08     4882.48     42.17 o
   2   1   3        0.76        1.70      4.17 o
   3   1   3      530.90      502.70     11.87 o
   4   1   3     1387.41     1478.77     41.91 o
   5   1   3       30.61       34.63     12.54 o
   6   1   3       14.87       24.42     24.82 o
   7   1   3        5.49        0.00     51.49 o
   8   1   3        5.77        0.00     78.58 o
   0   2   3      911.94      972.87     36.42 o
   1   2   3      543.07      492.96     12.41 o
   2   2   3     2239.24     2135.92     26.99 o
   3   2   3      127.75      129.34      7.45 o
   4   2   3     2101.91     2229.65     50.49 o
   5   2   3      663.98      816.18     45.44 o
   6   2   3      516.82      486.51     40.01 o
   7   2   3      203.73      200.05     55.40 o
   8   2   3      103.94      138.99     86.08 o
   1   3   3    34609.06    31340.27    149.92 o
   2   3   3      149.84      143.02      8.27 o
   3   3   3     5050.03     4846.39     43.18 o
   4   3   3      189.01      207.95     20.32 o
   5   3   3       79.56       91.92     10.38 o
   6   3   3        7.56        0.00     27.84 o
   7   3   3       22.26       39.85     58.57 o
   8   3   3       65.61       48.83     85.34 o
   0   4   3     5693.35     5561.21     74.34 o
   1   4   3     2445.90     2265.37     24.61 o
   2   4   3       30.45       28.21      5.01 o
   3   4   3      897.22      945.14     37.38 o
   4   4   3      395.51      389.49     15.55 o
   5   4   3      982.63      994.08     38.52 o
   6   4   3      297.26      231.42     34.04 o
   7   4   3      150.72      157.95     52.31 o
   8   4   3       24.08       21.36     83.54 o
   1   5   3     5539.76     5263.46     50.24 o
   2   5   3     1675.63     1682.99     30.34 o
   3   5   3       66.79       50.46      7.90 o
   4   5   3     1814.10     1839.08     37.97 o
   5   5   3      219.09      221.38     21.58 o
   6   5   3        2.67       27.50     31.97 o
   7   5   3       10.35        4.85     49.78 o
   8   5   3       33.39       27.80     69.07 o
   0   6   3        6.71        6.64      8.03 o
   1   6   3      962.92      930.66     24.50 o
   2   6   3     2344.24     2248.43     45.09 o
   3   6   3     1832.06     1979.55     56.71 o
   4   6   3       39.27       57.75     13.35 o
   5   6   3       49.16       42.92     21.51 o
   6   6   3      264.31      211.82     47.63 o
   7   6   3      435.25      387.15     65.70 o
   8   6   3        3.08        0.00    116.71 o
   1   7   3     1030.56      993.01     27.25 o
   2   7   3     2029.35     2195.00     37.17 o
   3   7   3     1733.97     1825.71     39.76 o
   4   7   3      295.54      269.02     19.24 o
   5   7   3      260.22      259.57     21.12 o
   6   7   3       41.05        0.00     37.52 o
   7   7   3        1.00       23.83     76.88 o
   8   7   3        0.28        7.51     77.80 o
   0   8   3     1162.04     1306.42    160.76 o
   1   8   3     2629.22     2614.31     49.24 o
   2   8   3      664.91      639.25     23.45 o
   3   8   3       13.00        0.06     10.11 o
   4   8   3       52.17       44.49     12.69 o
   5   8   3      282.60      207.25     31.47 o
   6   8   3       84.41       96.26     27.62 o
   7   8   3      105.89       92.66    108.00 o
   8   8   3        4.88       73.32     97.42 o
   1   9   3      209.77      199.50     18.99 o
   2   9   3      507.05      531.15     23.72 o
   3   9   3       35.51       49.82     12.21 o
   4   9   3        0.17        9.06     11.98 o
   5   9   3      140.79      122.70     18.64 o
   6   9   3        6.41       14.74     29.52 o
   7   9   3       60.04      124.69    122.99 o
   0  10   3       90.01       69.70     28.05 o
   1  10   3      131.71      133.52     16.56 o
   2  10   3     1447.38     1505.27     44.82 o
   3  10   3        5.45        0.00     12.93 o
   4  10   3     1439.33     1394.19     63.48 o
   5  10   3       19.88       12.94     17.77 o
   6  10   3       10.56        3.90     34.97 o
   7  10   3       96.31      142.84    106.09 o
   1  11   3        4.92       13.39     17.34 o
   2  11   3        1.49        0.00     11.24 o
   3  11   3        4.28       11.86     14.77 o
   4  11   3      401.17      511.11     40.80 o
   5  11   3       17.49       17.84     23.24 o
   6  11   3       16.14       66.66     38.31 o
   7  11   3        0.06        0.00    106.31 o
   0  12   3     1333.39     1360.59     75.14 o
   1  12   3        9.39        6.99     20.68 o
   2  12   3        7.22        3.33     13.17 o
   3  12   3      373.92      407.25     33.90 o
   4  12   3       89.87       54.71     26.29 o
   5  12   3        1.99        0.00     27.33 o
   6  12   3       18.47       36.16     37.91 o
   7  12   3       35.94        0.00    114.93 o
   1  13   3       10.16       21.96     18.63 o
   2  13   3      429.77      391.97     23.28 o
   3  13   3        0.37        0.93     19.17 o
   4  13   3       96.58      101.03     26.43 o
   5  13   3       81.70       82.24     37.69 o
   6  13   3      169.99      204.87     46.01 o
   0  14   3     2409.79     2309.01     93.13 o
   1  14   3      148.61      124.27     23.80 o
   2  14   3     1205.83     1223.08     68.10 o
   3  14   3      151.46      168.39     24.01 o
   4  14   3      359.14      307.36     35.39 o
   5  14   3       88.50       73.10     42.03 o
   6  14   3      104.38      133.87     43.63 o
   1  15   3      141.18       98.09     26.53 o
   2  15   3       35.02       34.40     27.42 o
   3  15   3      431.34      462.02     50.68 o
   4  15   3        7.91       27.02     41.22 o
   5  15   3        9.28       32.83     41.61 o
   6  15   3       27.48       55.50     43.19 o
   0  16   3     1550.78     1468.09    115.76 o
   1  16   3      914.44      900.23     48.96 o
   2  16   3      869.26      854.58     52.31 o
   3  16   3      150.11      147.64     37.34 o
   4  16   3      139.60      108.59     39.95 o
   5  16   3       26.62       15.52     45.17 o
   1  17   3       62.20       26.51     35.05 o
   2  17   3       25.27       31.59     31.67 o
   3  17   3      199.58      153.72     30.81 o
   4  17   3       57.66       48.88     48.53 o
   5  17   3        1.05        2.81     43.49 o
   0  18   3       14.76       54.10     48.82 o
   1  18   3      280.03      249.57     41.22 o
   2  18   3        0.01       11.56     38.42 o
   3  18   3       40.27       61.81     33.64 o
   4  18   3       83.64      157.82     52.07 o
   1  19   3        6.33       33.29     39.67 o
   2  19   3        9.40        0.00     42.71 o
   3  19   3        3.03       11.42     55.05 o
   4  19   3        9.36       10.94     55.59 o
   0  20   3        1.36        0.00     63.29 o
   1  20   3       36.16       32.83     44.57 o
   2  20   3        0.14        7.22     45.43 o
   3  20   3       17.65       52.67     61.45 o
   1  21   3        3.10        0.00     59.38 o
   2  21   3       36.54       45.21     49.85 o
   0   0   4      303.24      425.84     34.70 o
   1   0   4    15267.13    13993.17    106.99 o
   2   0   4     3084.92     3039.79     52.57 o
   3   0   4      295.56      290.03     17.55 o
   4   0   4      880.71      891.48     37.29 o
   5   0   4        5.37        3.61      6.94 o
   6   0   4        0.12        0.00     27.38 o
   7   0   4      103.05       37.80     63.08 o
   1   1   4       19.29       23.79      3.86 o
   2   1   4    10252.49     9809.43     81.59 o
   3   1   4       72.39       75.40      6.13 o
   4   1   4     2827.35     2884.94     33.53 o
   5   1   4      400.47      425.50     23.10 o
   6   1   4        0.11        3.57     26.37 o
   7   1   4       24.28       12.02     52.61 o
   8   1   4       21.81       13.39     61.56 o
   0   2   4      164.39      144.16     11.65 o
   1   2   4    11890.13    10949.60     57.42 o
   2   2   4     1259.38     1189.68     20.05 o
   3   2   4      967.79      913.17     20.38 o
   4   2   4     1877.15     1867.38     28.29 o
   5   2   4        5.06       11.61     17.86 o
   6   2   4       71.66       71.99     20.63 o
   7   2   4       10.60       51.59     65.21 o
   8   2   4        8.67        5.15     64.63 o
   1   3   4     1206.04     1097.28     20.49 o
   2   3   4     6998.88     6643.96     59.66 o
   3   3   4     3862.50     3861.95     44.84 o
   4   3   4       31.67       23.60      7.17 o
   5   3   4      428.88      408.17     31.30 o
   6   3   4       20.48        0.00     29.41 o
   7   3   4      141.35      120.22     59.58 o
   8   3   4        7.49        0.00     74.11 o
   0   4   4        5.40        0.00     16.18 o
   1   4   4     1673.50     1548.72     22.53 o
   2   4   4     7985.00     8010.85     60.90 o
   3   4   4     3088.53     3212.54     38.19 o
   4   4   4       18.08       16.80      5.62 o
   5   4   4       23.14       22.63     14.82 o
   6   4   4      208.34      172.93     32.80 o
   7   4   4      112.48       30.97     56.95 o
   8   4   4       17.58       39.93     63.94 o
   1   5   4      296.28      282.48     13.45 o
   2   5   4      374.62      340.58     17.64 o
   3   5   4     2992.39     2815.14     38.56 o
   4   5   4      455.90      432.20     21.39 o
   5   5   4      910.57      946.08     49.68 o
   6   5   4       39.81       18.52     28.87 o
   7   5   4       85.47        0.00    105.27 o
   8   5   4        0.39        0.00     63.03 o
   0   6   4      437.53      450.22     27.61 o
   1   6   4     2191.60     2226.69     45.49 o
   2   6   4      252.34      248.19     13.47 o
   3   6   4     4768.41     4890.88     56.49 o
   4   6   4       13.35        9.59     20.59 o
   5   6   4      617.36      654.47     42.36 o
   6   6   4      587.64      445.08     58.35 o
   7   6   4      186.29      131.02     51.78 o
   8   6   4       19.90        5.83    111.02 o
   1   7   4      231.92      219.36     17.04 o
   2   7   4      134.22      155.92     11.59 o
   3   7   4      167.73      194.63     19.71 o
   4   7   4     1210.81     1253.20     31.64 o
   5   7   4        4.89        0.00      9.13 o
   6   7   4      352.78      325.61     66.07 o
   7   7   4       56.37       48.76     75.63 o
   8   7   4        4.09       65.45     83.53 o
   0   8   4      384.43      420.46     44.84 o
   1   8   4     1409.61     1469.50     42.05 o
   2   8   4     1732.09     1762.84     44.85 o
   3   8   4      128.53      127.19     18.31 o
   4   8   4     1423.79     1536.80     48.90 o
   5   8   4      217.56      234.46     32.49 o
   6   8   4        8.55       42.33     31.18 o
   7   8   4       51.27       15.93     76.33 o
   8   8   4        8.92        0.00    110.67 o
   1   9   4      104.70       99.82     16.12 o
   2   9   4       60.33       79.21     13.05 o
   3   9   4      697.10      680.50     38.69 o
   4   9   4        0.01        0.00     10.49 o
   5   9   4       26.46       22.94     19.68 o
   6   9   4       84.40       91.95     33.38 o
   7   9   4       35.26        0.00     77.87 o
   0  10   4      547.93      618.90     34.98 o
   1  10   4       83.52       85.60     17.16 o
   2  10   4     1120.81     1144.84     43.43 o
   3  10   4       35.02       43.07     13.27 o
   4  10   4      218.26      202.85     20.00 o
   5  10   4      189.70      204.58     22.37 o
   6  10   4       38.44       24.17     49.84 o
   7  10   4        0.88        0.00     85.58 o
   1  11   4       74.06       71.53     16.73 o
   2  11   4      126.21      161.56     22.73 o
   3  11   4       46.20       41.61     16.98 o
   4  11   4        0.07        0.00     20.17 o
   5  11   4       13.12       21.42     24.92 o
   6  11   4      206.27      118.48     50.01 o
   7  11   4       44.15       31.92     78.85 o
   0  12   4       38.94       19.72     14.73 o
   1  12   4       75.74       75.15     20.21 o
   2  12   4       39.42       11.27     23.57 o
   3  12   4      117.87      137.72     17.63 o
   4  12   4      224.12      241.45     28.88 o
   5  12   4      270.61      230.12     27.16 o
   6  12   4       60.86       59.17     44.40 o
   7  12   4        4.59       17.94     78.35 o
   1  13   4      454.37      472.43     35.47 o
   2  13   4      781.53      761.38     45.32 o
   3  13   4        1.07        0.00     23.77 o
   4  13   4        9.14        0.00     23.68 o
   5  13   4       14.90       19.49     28.86 o
   6  13   4       31.77        2.02     43.96 o
   0  14   4      140.35      111.74     20.72 o
   1  14   4      314.53      310.26     27.85 o
   2  14   4      726.72      706.23     60.22 o
   3  14   4       72.08      125.93     27.16 o
   4  14   4      128.67       82.74     38.32 o
   5  14   4       48.81       62.52     40.34 o
   6  14   4        0.07        0.00     42.85 o
   1  15   4      501.70      555.33     36.40 o
   2  15   4      167.68      173.81     34.28 o
   3  15   4       50.88       16.11     33.28 o
   4  15   4        2.98       27.25     28.46 o
   5  15   4        4.70        0.00     44.09 o
   6  15   4       40.66        0.00     49.64 o
   0  16   4     1629.48     1603.30     98.49 o
   1  16   4      130.15       95.25     23.49 o
   2  16   4      211.44      163.12     29.97 o
   3  16   4      122.40      131.08     31.87 o
   4  16   4       87.67       69.84     36.98 o
   5  16   4        0.20        0.00     46.31 o
   1  17   4       80.27       82.85     37.52 o
   2  17   4      184.14      179.07     32.42 o
   3  17   4       57.07       39.05     32.25 o
   4  17   4      116.67      120.85     35.40 o
   5  17   4       72.57       57.51     49.04 o
   0  18   4       71.51       80.70     46.98 o
   1  18   4      754.83      662.32     62.33 o
   2  18   4      100.58      116.25     39.33 o
   3  18   4      198.93      155.15     44.18 o
   4  18   4       26.06       59.78     38.96 o
   1  19   4        3.01        4.19     50.76 o
   2  19   4       47.62       94.66     54.46 o
   3  19   4       38.16       60.49     45.85 o
   4  19   4        3.72        0.00     68.03 o
   0  20   4       22.58        0.00     64.63 o
   1  20   4       72.71       76.27     44.50 o
   2  20   4      155.58      134.55     43.29 o
   3  20   4       39.48       33.62     64.06 o
   1  21   4        2.13       42.26     47.13 o
   2  21   4        7.14        0.00     48.08 o
   1   1   5      190.92      177.44      7.55 o
   2   1   5      112.48      115.98      7.22 o
   3   1   5      361.05      362.31     15.78 o
   4   1   5      341.10      336.16     15.55 o
   5   1   5       64.11       57.85     16.19 o
   6   1   5        0.07       12.63     21.85 o
   7   1   5        8.43        6.60     52.20 o
   8   1   5       79.75       74.41     93.33 o
   0   2   5       65.70       89.95     11.15 o
   1   2   5     5844.79     5325.50     51.42 o
   2   2   5     5255.82     5105.52     34.02 o
   3   2   5        0.89        0.00      8.39 o
   4   2   5       58.26       36.36     16.37 o
   5   2   5      282.89      273.01     23.29 o
   6   2   5        0.28        0.00     21.75 o
   7   2   5       11.31        0.00     46.76 o
   8   2   5       28.77       22.54     61.29 o
   1   3   5     1171.49     1177.29     26.72 o
   2   3   5      534.21      521.62     20.57 o
   3   3   5     3751.51     3695.46     50.57 o
   4   3   5      156.15      159.67     10.26 o
   5   3   5      147.29      161.76     16.47 o
   6   3   5        4.59       11.61     31.59 o
   7   3   5      110.44       42.70     64.19 o
   8   3   5        1.21       42.52     60.54 o
   0   4   5      174.95      180.89     13.42 o
   1   4   5      800.54      740.59     27.39 o
   2   4   5     1499.53     1438.56     31.12 o
   3   4   5      785.93      740.98     21.76 o
   4   4   5       57.97       45.15      6.78 o
   5   4   5      803.24      827.18     49.36 o
   6   4   5      887.81      797.31     53.52 o
   7   4   5      257.19      124.51     61.15 o
   8   4   5      259.22      272.45     63.95 o
   1   5   5      225.97      241.47     13.64 o
   2   5   5     1278.15     1312.11     31.13 o
   3   5   5     2098.81     2096.08     49.21 o
   4   5   5       31.55       49.92     12.23 o
   5   5   5        0.23        0.00      6.66 o
   6   5   5       53.29       38.84     20.98 o
   7   5   5       55.20       76.57    111.39 o
   8   5   5       10.58       19.26     68.88 o
   0   6   5      114.07      111.70     18.10 o
   1   6   5     2674.42     2880.41     42.80 o
   2   6   5      501.69      532.60     20.89 o
   3   6   5      138.49      194.89     16.30 o
   4   6   5     2217.98     2250.72     68.76 o
   5   6   5     1297.27     1388.97     34.63 o
   6   6   5       78.51       92.26     36.73 o
   7   6   5       68.87       83.56     54.68 o
   8   6   5        3.73       88.21     63.29 o
   1   7   5        3.09        2.49     12.92 o
   2   7   5     2337.26     2558.61     48.44 o
   3   7   5      312.03      353.14     24.92 o
   4   7   5      169.06      156.46     13.55 o
   5   7   5      219.81      192.33     35.07 o
   6   7   5      370.19      397.59     44.89 o
   7   7   5        4.45        0.00     64.14 o
   8   7   5       14.54       38.13     81.48 o
   0   8   5     9908.67    10116.52    191.29 o
   1   8   5     1832.36     2065.79     49.60 o
   2   8   5      914.62     1053.23     30.02 o
   3   8   5     1086.24     1145.46     44.91 o
   4   8   5       58.13       56.15      7.99 o
   5   8   5      358.33      365.39     34.58 o
   6   8   5        4.37        0.00     39.75 o
   7   8   5       27.68       50.73    122.16 o
   1   9   5      467.26      427.23     26.21 o
   2   9   5     1293.68     1462.01     46.79 o
   3   9   5      891.05      987.70     43.41 o
   4   9   5      710.47      673.93     34.05 o
   5   9   5      285.62      265.80     36.93 o
   6   9   5        0.04        1.32     29.61 o
   7   9   5       13.01        0.00     80.64 o
   0  10   5     2813.32     3045.52     61.08 o
   1  10   5      756.90      834.20     39.73 o
   2  10   5      669.74      684.63     35.16 o
   3  10   5      298.13      294.72     34.04 o
   4  10   5       46.47       67.57     25.93 o
   5  10   5       74.86       77.05     24.65 o
   6  10   5        7.53        3.61     32.28 o
   7  10   5       35.08        0.00     78.42 o
   1  11   5      245.65      259.43     23.16 o
   2  11   5      156.58      146.31     20.69 o
   3  11   5       17.75       19.10     20.20 o
   4  11   5      710.97      768.70     44.80 o
   5  11   5       24.63       30.73     20.51 o
   6  11   5      238.59      173.68     58.94 o
   7  11   5       74.53        1.38     81.39 o
   0  12   5       54.52       27.95     30.95 o
   1  12   5      418.21      405.38     32.31 o
   2  12   5      537.49      538.84     34.51 o
   3  12   5       97.83       90.80     21.82 o
   4  12   5       25.67       27.31     23.46 o
   5  12   5      119.56       36.80     27.96 o
   6  12   5        2.58        0.00     63.25 o
   7  12   5       25.04        0.00     79.30 o
   1  13   5       33.25       33.67     19.55 o
   2  13   5      754.72      764.82     42.43 o
   3  13   5       87.74       65.93     25.70 o
   4  13   5      427.54      403.88     37.54 o
   5  13   5        2.16        0.00     29.99 o
   6  13   5       89.52       96.51    115.67 o
   0  14   5      313.53      253.28     42.75 o
   1  14   5      455.92      466.44     38.17 o
   2  14   5      273.17      264.96     43.64 o
   3  14   5       94.55       94.19     25.77 o
   4  14   5        1.31        8.63     27.21 o
   5  14   5       38.45       11.67     40.23 o
   6  14   5       35.82        0.00     66.72 o
   1  15   5      208.70      196.40     27.55 o
   2  15   5       32.04       31.76     28.37 o
   3  15   5      309.05      289.63     40.30 o
   4  15   5       11.48       15.72     30.84 o
   5  15   5        0.26        0.00     49.34 o
   6  15   5        0.64        0.00     67.41 o
   0  16   5      327.43      389.23     89.05 o
   1  16   5       80.78       55.89     35.63 o
   2  16   5      624.12      700.41     55.73 o
   3  16   5       13.46        0.00     30.22 o
   4  16   5      103.12      123.89     31.54 o
   5  16   5       23.03       66.23     45.37 o
   1  17   5       44.28       38.10     35.60 o
   2  17   5      416.07      376.02     51.12 o
   3  17   5       34.34       26.75     38.13 o
   4  17   5      143.71      128.21     34.44 o
   5  17   5        9.95        0.00     55.01 o
   0  18   5      107.40      157.31     54.63 o
   1  18   5      370.67      399.03     66.00 o
   2  18   5        1.83        0.00     38.37 o
   3  18   5      179.51       93.72     55.00 o
   4  18   5      124.42      185.18     53.67 o
   1  19   5        2.53        0.00     42.76 o
   2  19   5       45.55       21.44     42.63 o
   3  19   5       86.68       44.76     45.59 o
   4  19   5       23.41       49.38     50.67 o
   0  20   5        7.97        0.00     69.50 o
   1  20   5       11.16        0.00     51.23 o
   2  20   5        1.74       45.20     51.23 o
   3  20   5       61.09       68.07     55.71 o
   1  21   5       17.72        7.38     53.58 o
   2  21   5        0.01        7.46     49.66 o
   0   0   6     2009.21     1881.66     60.91 o
   1   0   6       62.36       56.39      9.83 o
   2   0   6     2165.88     2101.14     38.17 o
   3   0   6       74.29       76.52      6.78 o
   4   0   6      623.05      551.98     51.82 o
   5   0   6      444.12      422.81     32.29 o
   6   0   6        0.42       77.32     79.15 o
   7   0   6        0.11       90.77     94.45 o
   8   0   6       26.14       28.74     93.47 o
   1   1   6     1896.01     1802.19     23.37 o
   2   1   6        0.04        1.40      4.64 o
   3   1   6       28.00       30.18      6.76 o
   4   1   6      632.86      638.31     22.31 o
   5   1   6       64.39       57.20     13.07 o
   6   1   6      258.54      253.50     28.80 o
   7   1   6        0.00       39.74     61.52 o
   8   1   6       38.43        0.00    121.12 o
   0   2   6    10064.02     9677.81     97.28 o
   1   2   6     1223.12     1161.16     21.59 o
   2   2   6     2928.70     3017.25     29.79 o
   3   2   6      637.11      650.50     18.66 o
   4   2   6        1.89        0.00     12.37 o
   5   2   6       31.27       29.73      8.33 o
   6   2   6        0.04        0.00     23.56 o
   7   2   6      260.37      285.11     54.14 o
   8   2   6       40.75       14.71     99.78 o
   1   3   6       21.82       18.26      9.90 o
   2   3   6       71.97       58.60     12.30 o
   3   3   6     1494.42     1537.09     26.96 o
   4   3   6        0.20        0.00      7.60 o
   5   3   6       24.79       15.30      9.94 o
   6   3   6       42.12       98.17     30.89 o
   7   3   6       39.61        7.90     53.16 o
   8   3   6        2.46        0.00     72.51 o
   0   4   6     6150.44     6083.06    177.84 o
   1   4   6      949.56      914.74     26.75 o
   2   4   6      133.54      109.92     13.54 o
   3   4   6     1120.39     1083.58     29.54 o
   4   4   6      642.21      683.79     25.51 o
   5   4   6       12.79       34.84     22.81 o
   6   4   6       80.85       93.76     24.12 o
   7   4   6        7.52        7.03     52.21 o
   8   4   6        0.49       42.67     68.81 o
   1   5   6     2517.87     2571.15     50.28 o
   2   5   6      723.90      811.94     25.08 o
   3   5   6      512.10      549.98     26.83 o
   4   5   6       11.57       12.77      6.05 o
   5   5   6       56.83       65.30     13.46 o
   6   5   6       12.13        8.00     22.49 o
   7   5   6      104.73       86.32     57.84 o
   8   5   6       48.18      149.07     73.08 o
   0   6   6     2928.35     3006.65     54.57 o
   1   6   6       33.63       25.99     10.83 o
   2   6   6      378.16      375.85     20.39 o
   3   6   6      128.22      161.02     15.69 o
   4   6   6       15.37        0.00     16.61 o
   5   6   6       15.70       19.69     16.99 o
   6   6   6        2.83       10.15     29.35 o
   7   6   6      128.84      113.52     56.66 o
   8   6   6        0.18       30.86     67.37 o
   1   7   6     1217.09     1174.94     40.97 o
   2   7   6       43.78       60.53     11.67 o
   3   7   6        1.90        0.60     11.19 o
   4   7   6        1.52        0.00     13.51 o
   5   7   6        2.23       26.77     18.02 o
   6   7   6       18.32       35.62     70.37 o
   7   7   6      108.79      129.26     72.03 o
   8   7   6        6.26       37.30     73.61 o
   0   8   6     2035.19     2278.77     80.30 o
   1   8   6        1.27        2.76     14.73 o
   2   8   6        1.29        4.69     18.63 o
   3   8   6     1023.58     1055.71     46.13 o
   4   8   6        3.34        4.63     14.01 o
   5   8   6        0.03        7.99     17.24 o
   6   8   6       52.18       24.36     28.24 o
   7   8   6        1.16        0.00     77.70 o
   1   9   6        3.84        4.99     14.49 o
   2   9   6     1008.81     1180.86     35.92 o
   3   9   6       40.19       45.84     19.66 o
   4   9   6      114.48      110.12     22.40 o
   5   9   6       14.90        4.04     19.77 o
   6   9   6       21.11        5.05     33.71 o
   7   9   6       57.29       95.91     82.40 o
   1  10   6       29.54       25.88     14.83 o
   2  10   6        0.00        0.00     18.68 o
   3  10   6     1097.58     1084.96     48.18 o
   4  10   6       18.51       15.94     18.64 o
   5  10   6        0.04        0.00     21.62 o
   6  10   6        0.08        0.00     31.59 o
   7  10   6        9.02       11.20    120.93 o
   1  11   6        0.75        0.45     16.52 o
   2  11   6      350.55      394.83     29.38 o
   3  11   6      162.64      226.76     31.35 o
   4  11   6      159.20      124.03     27.13 o
   5  11   6      363.78      341.59     41.84 o
   6  11   6       29.59       25.71     34.07 o
   7  11   6       25.70      100.55    130.30 o
   0  12   6       38.99      140.87     61.62 o
   1  12   6      638.66      661.16     51.32 o
   2  12   6        2.51        5.57     21.13 o
   3  12   6        1.75       50.35     27.74 o
   4  12   6       23.14       19.20     26.95 o
   5  12   6      128.69      121.24     26.21 o
   6  12   6        1.09        0.00     56.36 o
   7  12   6        5.42       48.02    113.87 o
   1  13   6       43.40       23.33     25.78 o
   2  13   6       43.76       11.08     21.83 o
   3  13   6      686.37      676.68     45.86 o
   4  13   6       22.78        0.00     32.78 o
   5  13   6      234.27      223.52     36.40 o
   6  13   6        7.10        0.00     58.81 o
   0  14   6       24.07        0.00     43.53 o
   1  14   6       33.05       23.71     21.64 o
   2  14   6       11.50        0.00     27.47 o
   3  14   6      124.67      126.32     30.25 o
   4  14   6       76.03       42.52     28.82 o
   5  14   6        9.52        0.00     45.04 o
   6  14   6        0.70        0.00     80.71 o
   1  15   6       81.29       84.37     22.99 o
   2  15   6       36.09       36.83     26.91 o
   3  15   6      469.23      361.30     37.17 o
   4  15   6       53.92       60.25     32.30 o
   5  15   6       47.20       16.33     42.33 o
   6  15   6        8.85        0.00     60.19 o
   0  16   6       27.57        6.18     55.36 o
   1  16   6      119.13      131.21     39.95 o
   2  16   6        9.24        2.21     53.02 o
   3  16   6      209.30      162.62     37.61 o
   4  16   6       51.11        0.00     36.72 o
   5  16   6        0.01        5.39     48.41 o
   1  17   6        0.02        0.00     33.43 o
   2  17   6        3.33        0.00     46.02 o
   3  17   6      165.18      202.28     49.26 o
   4  17   6       81.36       72.14     42.50 o
   5  17   6       14.77       44.10     50.08 o
   0  18   6       52.43       23.95     56.88 o
   1  18   6       20.31       43.70     48.85 o
   2  18   6      106.64       72.53     40.23 o
   3  18   6      283.78      253.72     81.52 o
   4  18   6      139.60      203.29     61.87 o
   1  19   6       28.24        0.00     59.00 o
   2  19   6        8.51        0.00     39.18 o
   3  19   6       10.91        8.35     43.82 o
   4  19   6       55.40      114.54     52.09 o
   0  20   6      160.98      112.84     62.70 o
   1  20   6      187.89      130.14     48.02 o
   2  20   6      123.41      142.09     56.03 o
   3  20   6       22.61       70.39     48.75 o
   1  21   6        3.53       16.09     55.03 o
   1   1   7        0.76        1.28      7.93 o
   2   1   7     1767.53     1771.72     29.95 o
   3   1   7       96.33       82.33      8.97 o
   4   1   7      457.38      455.29     39.31 o
   5   1   7        0.41        0.00     10.50 o
   6   1   7      156.56      135.28     36.86 o
   7   1   7        0.33       35.32     58.44 o
   8   1   7       16.39        0.00     67.97 o
   0   2   7     2694.88     2478.49     97.90 o
   1   2   7     1105.36     1065.96     23.02 o
   2   2   7      276.57      261.78     10.32 o
   3   2   7      183.10      199.88     10.35 o
   4   2   7      182.27      183.84     15.63 o
   5   2   7        0.21        8.04     10.40 o
   6   2   7       36.07       19.60     35.43 o
   7   2   7        6.46        0.00     70.72 o
   8   2   7       19.95      143.55    114.86 o
   1   3   7        1.58        1.91      9.59 o
   2   3   7      685.86      716.37     24.61 o
   3   3   7      213.90      226.54     26.03 o
   4   3   7      409.50      404.87     17.52 o
   5   3   7       99.53      115.52     13.87 o
   6   3   7        4.27        0.00     24.52 o
   7   3   7      216.12      256.68     67.60 o
   8   3   7        0.00       33.05     76.77 o
   0   4   7     4620.30     4373.28     77.47 o
   1   4   7      577.25      584.79     31.35 o
   2   4   7       20.32       29.97     12.62 o
   3   4   7       59.56       74.12     10.34 o
   4   4   7      360.16      366.54     12.71 o
   5   4   7       31.07       29.44     11.12 o
   6   4   7      107.09      110.52     32.46 o
   7   4   7        3.56        0.00     72.05 o
   8   4   7       32.49        0.00     96.27 o
   1   5   7       33.99       39.93     10.82 o
   2   5   7       15.89       10.17     10.00 o
   3   5   7      515.91      505.36     36.37 o
   4   5   7      145.85      149.07     12.80 o
   5   5   7      865.26      854.30     35.99 o
   6   5   7       20.46        0.00     32.68 o
   7   5   7       85.31       49.60     55.45 o
   8   5   7        0.08        0.00    133.15 o
   0   6   7     2003.21     2090.85     83.36 o
   1   6   7     3913.01     4119.48     81.42 o
   2   6   7     2857.83     2994.63     50.08 o
   3   6   7      929.97     1015.12     35.62 o
   4   6   7      196.54      203.78     19.20 o
   5   6   7        5.50       11.37     16.59 o
   6   6   7       99.32      101.24     29.29 o
   7   6   7       14.33        0.00     74.60 o
   8   6   7        2.88       26.37     60.50 o
   1   7   7     1946.14     2030.45     59.75 o
   2   7   7       63.09       60.20      9.50 o
   3   7   7        1.07        0.00     13.05 o
   4   7   7      643.10      689.91     41.46 o
   5   7   7       69.06       45.70     34.02 o
   6   7   7       11.47       12.39     26.20 o
   7   7   7        9.65        0.00     50.53 o
   0   8   7      575.10      587.12     44.09 o
   1   8   7     6664.80     7316.65    102.86 o
   2   8   7     1401.67     1504.75     34.40 o
   3   8   7      297.84      317.70     25.74 o
   4   8   7       86.69       85.50     16.81 o
   5   8   7      207.73      191.31     26.74 o
   6   8   7       28.57       20.57     31.59 o
   7   8   7       31.83        0.00     40.64 o
   1   9   7      648.94      637.70     33.68 o
   2   9   7        3.27       17.58     11.04 o
   3   9   7      676.39      662.37     42.36 o
   4   9   7     1346.48     1487.89     54.43 o
   5   9   7      260.98      278.82     28.93 o
   6   9   7      114.25       95.21     34.43 o
   7   9   7       67.91      100.67     70.98 o
   0  10   7     1820.30     1741.51    143.29 o
   1  10   7      116.31      105.63     23.05 o
   2  10   7      164.04      222.42     26.57 o
   3  10   7      757.10      765.34     41.58 o
   4  10   7       10.99        0.00     21.07 o
   5  10   7      772.73      857.92    199.20 o
   6  10   7       66.62       63.94     38.66 o
   7  10   7       23.27       37.96     83.47 o
   1  11   7       80.94       62.53     17.11 o
   2  11   7        0.09        8.05     19.53 o
   3  11   7       18.44       12.20     21.78 o
   4  11   7      139.71      120.91     24.47 o
   5  11   7        0.37       10.45     25.89 o
   6  11   7       18.82        0.00     37.41 o
   7  11   7        0.17        0.00    129.34 o
   0  12   7      398.41      431.79    106.18 o
   1  12   7        8.60        0.00     19.74 o
   2  12   7      269.62      286.36     28.14 o
   3  12   7      128.58      121.52     24.96 o
   4  12   7       10.55        0.00     24.86 o
   5  12   7        0.69        0.00     27.29 o
   6  12   7        8.19       45.95     64.36 o
   7  12   7       52.88        8.89    129.30 o
   1  13   7        0.05        0.00     18.79 o
   2  13   7       66.25       68.89     22.26 o
   3  13   7      341.73      332.03     47.78 o
   4  13   7       79.01       75.30     26.53 o
   5  13   7       29.09       37.96     35.46 o
   6  13   7        0.83       16.50     76.30 o
   0  14   7      266.34      459.17     63.82 o
   1  14   7       23.11       33.78     22.42 o
   2  14   7      458.23      461.26     35.81 o
   3  14   7        1.93        0.00     26.47 o
   4  14   7       10.29       10.27     26.53 o
   5  14   7      115.03      103.24     38.44 o
   6  14   7        0.89        0.00     77.84 o
   1  15   7       40.19       46.36     23.37 o
   2  15   7       34.91       22.22     25.70 o
   3  15   7        9.14        0.00     27.04 o
   4  15   7        0.34        4.13     28.90 o
   5  15   7       46.93       61.22     40.07 o
   6  15   7       11.93       35.64    114.73 o
   0  16   7      148.20       74.15     61.47 o
   1  16   7        3.08        0.00     37.83 o
   2  16   7       36.65        8.61     44.46 o
   3  16   7       26.35       37.06     30.61 o
   4  16   7        1.92        0.00     31.43 o
   5  16   7       17.95       24.75     62.96 o
   1  17   7       67.67       62.43     42.72 o
   2  17   7       52.06       10.92     80.91 o
   3  17   7      109.77       72.35     44.41 o
   4  17   7        0.05        0.00     40.74 o
   5  17   7        1.13       13.87     76.55 o
   0  18   7      126.74      135.58     99.49 o
   1  18   7        0.18        0.00     43.23 o
   2  18   7      197.88      256.08     54.01 o
   3  18   7        2.71       30.77     68.81 o
   4  18   7       28.20       13.73     43.04 o
   1  19   7       39.48       65.20     48.13 o
   2  19   7       20.75       33.19     48.21 o
   3  19   7        7.11        0.00     43.69 o
   0  20   7       23.69       36.22     70.64 o
   1  20   7        8.24       36.70     69.48 o
   2  20   7       51.62       29.57     52.51 o
   3  20   7       27.93        0.00     54.45 o
   1  21   7        4.61       35.95     59.82 o
   0   0   8     3014.36     3169.06    128.23 o
   1   0   8      100.06       99.22     21.19 o
   2   0   8        1.30        5.81     10.88 o
   3   0   8      553.99      561.87     29.62 o
   4   0   8        6.74       18.90     20.70 o
   5   0   8      271.07      262.20     27.74 o
   6   0   8       45.16        0.00     83.38 o
   7   0   8       54.92       24.41     84.18 o
   8   0   8       64.33       45.94     90.90 o
   1   1   8       94.30      102.86     10.90 o
   2   1   8       14.37       16.73      6.25 o
   3   1   8       70.86       58.58     11.37 o
   4   1   8      115.54       92.80      9.64 o
   5   1   8      346.02      361.93     31.80 o
   6   1   8       23.22        0.00     35.97 o
   7   1   8       54.78       58.69     66.07 o
   8   1   8       65.93        3.35     80.62 o
   0   2   8      102.84      127.46     18.58 o
   1   2   8     2097.81     1914.06     59.10 o
   2   2   8       11.56        5.92      7.68 o
   3   2   8      494.60      512.63     27.75 o
   4   2   8       11.72       12.46      9.56 o
   5   2   8      173.30      205.42     16.42 o
   6   2   8       43.57       30.27     34.43 o
   7   2   8        0.41        4.14     58.43 o
   8   2   8        0.16       39.85     84.36 o
   1   3   8     2501.80     2459.13     48.06 o
   2   3   8       30.88       30.17     15.37 o
   3   3   8     1035.76     1119.79     32.39 o
   4   3   8       82.38       84.70     10.56 o
   5   3   8        8.06        4.38     12.36 o
   6   3   8      168.66      118.63     27.49 o
   7   3   8        7.82       28.99     61.75 o
   8   3   8       77.33       16.85     98.85 o
   0   4   8       67.90       47.23     22.86 o
   1   4   8       50.08       43.24     10.83 o
   2   4   8        6.73        5.60     11.53 o
   3   4   8      835.80      811.98     30.72 o
   4   4   8      804.96      791.96     30.29 o
   5   4   8        2.10       26.82     23.02 o
   6   4   8      100.87      105.82     28.97 o
   7   4   8       24.78        0.00     72.18 o
   8   4   8       12.51       86.50     75.48 o
   1   5   8        7.58        0.00     13.07 o
   2   5   8        3.85        0.00     12.13 o
   3   5   8      219.09      268.76     20.11 o
   4   5   8       67.80       73.08     18.25 o
   5   5   8      127.39      173.70     17.99 o
   6   5   8       37.13       46.56     28.72 o
   7   5   8        0.19        0.00    106.78 o
   8   5   8       85.40       26.90     71.91 o
   0   6   8      771.44      868.38     33.74 o
   1   6   8      392.97      424.26     23.88 o
   2   6   8     7753.28     8070.74     83.16 o
   3   6   8      140.47      159.43     15.76 o
   4   6   8       77.08       50.99     16.68 o
   5   6   8      108.58      125.32     20.32 o
   6   6   8       11.30       23.80     29.73 o
   7   6   8       31.42       36.88     48.26 o
   8   6   8      131.35       81.20    141.37 o
   1   7   8      266.49      298.70     24.20 o
   2   7   8      212.24      220.48     12.65 o
   3   7   8      193.36      164.23     16.75 o
   4   7   8      397.38      429.30     24.94 o
   5   7   8       27.55       31.42     22.23 o
   6   7   8      290.69      288.20     30.87 o
   7   7   8        0.66        0.00     56.52 o
   0   8   8     2232.88     2180.19     81.87 o
   1   8   8     1037.92     1156.16     43.58 o
   2   8   8        0.84        0.90      5.75 o
   3   8   8        0.57        0.00     13.54 o
   4   8   8     1096.63     1249.89     53.61 o
   5   8   8       33.19       53.84     28.95 o
   6   8   8       37.58       37.65     31.09 o
   7   8   8        9.93       44.54     41.03 o
   1   9   8        1.41        0.00     21.44 o
   2   9   8       56.83       46.23      9.83 o
   3   9   8       15.64       29.73     20.78 o
   4   9   8      861.38      905.08     44.07 o
   5   9   8      246.69      229.62     28.59 o
   6   9   8       24.22        8.15     39.46 o
   7   9   8       29.49      118.60     78.93 o
   0  10   8      233.16      277.42     45.54 o
   1  10   8        7.61        0.00     23.19 o
   2  10   8       17.19       25.86     19.88 o
   3  10   8        6.98        0.00     27.97 o
   4  10   8       57.99       51.35     21.01 o
   5  10   8       96.11       85.15     23.26 o
   6  10   8       70.03      103.00     49.65 o
   7  10   8       42.11      113.89     86.07 o
   1  11   8      203.83      250.52     32.48 o
   2  11   8      311.67      269.33     37.19 o
   3  11   8        3.28       19.61     30.71 o
   4  11   8      763.95      778.73     48.96 o
   5  11   8        7.91       14.73     22.53 o
   6  11   8       26.61        5.42     48.48 o
   7  11   8        6.54        1.32     90.28 o
   0  12   8        1.09       48.02     57.33 o
   1  12   8      214.55      211.25     33.62 o
   2  12   8      197.13      190.61     27.73 o
   3  12   8      550.49      617.15     47.92 o
   4  12   8        0.00        0.00     31.62 o
   5  12   8        0.03       33.10     28.70 o
   6  12   8       28.90        0.00     75.76 o
   1  13   8       32.82       22.95     27.72 o
   2  13   8      187.76      163.75     27.60 o
   3  13   8       18.94       19.25     29.87 o
   4  13   8       86.48       86.72     29.10 o
   5  13   8      121.41       75.39     38.44 o
   6  13   8        0.70       26.59     99.97 o
   0  14   8       77.53       67.08     71.81 o
   1  14   8      125.60      169.25     45.44 o
   2  14   8      241.33      241.24     30.78 o
   3  14   8      641.84      574.21     48.83 o
   4  14   8        8.50       12.65     33.53 o
   5  14   8       45.15       73.86     39.49 o
   6  14   8        0.01        0.00     98.51 o
   1  15   8       22.08       11.08     38.08 o
   2  15   8      116.59      120.55     28.23 o
   3  15   8      171.61      210.65     36.66 o
   4  15   8       32.20        9.32     32.74 o
   5  15   8       40.62        0.00     42.77 o
   0  16   8      141.95      215.38     65.35 o
   1  16   8      960.10      902.22    177.95 o
   2  16   8       28.78       11.57     47.25 o
   3  16   8       18.94       45.78     37.77 o
   4  16   8       72.64      115.15     37.41 o
   5  16   8        6.90        0.00    104.15 o
   1  17   8      320.48      355.34     55.37 o
   2  17   8       28.45       14.83     39.76 o
   3  17   8      437.26      455.02     68.20 o
   4  17   8       18.54       16.15     37.49 o
   0  18   8        8.08        9.46     62.17 o
   1  18   8       15.68        0.00     40.34 o
   2  18   8       17.44        6.19     86.80 o
   3  18   8      216.75      278.00     90.88 o
   4  18   8      167.92      198.94     50.31 o
   1  19   8       79.30       86.73     46.81 o
   2  19   8       47.46       72.81     58.92 o
   3  19   8       40.34       47.15     71.58 o
   0  20   8      366.75      502.06    130.15 o
   1  20   8        4.37       30.58     53.52 o
   2  20   8      117.43       61.89     55.19 o
   1  21   8       11.23        0.00     54.21 o
   1   1   9        0.30        0.00      9.38 o
   2   1   9       49.94       56.05      8.48 o
   3   1   9      814.72      836.17     29.15 o
   4   1   9       36.41       47.33      9.92 o
   5   1   9        2.22        0.00     14.45 o
   6   1   9       14.06        4.58     26.72 o
   7   1   9        0.85        1.89     61.37 o
   8   1   9       23.53       12.24     80.35 o
   0   2   9        1.92       15.20     16.16 o
   1   2   9       48.71       41.24      9.38 o
   2   2   9        2.64        3.24      7.70 o
   3   2   9       27.04       30.87      8.16 o
   4   2   9      278.95      277.54     19.37 o
   5   2   9       29.20       11.48     17.94 o
   6   2   9        0.01        0.00     30.05 o
   7   2   9       77.05       79.76     64.19 o
   8   2   9        0.72        0.00     67.60 o
   1   3   9      718.94      769.31     32.66 o
   2   3   9       41.23       46.41     10.47 o
   3   3   9     2068.90     2161.86     56.36 o
   4   3   9       76.33       99.87      9.82 o
   5   3   9      101.53      109.32     23.96 o
   6   3   9       87.04      102.55     28.51 o
   7   3   9       99.81      116.01     68.51 o
   8   3   9        0.10        0.00     73.23 o
   0   4   9     3890.41     4147.55     93.13 o
   1   4   9     1099.64     1165.73     59.14 o
   2   4   9       35.11       32.91     16.71 o
   3   4   9      630.93      666.78     31.08 o
   4   4   9        3.48        2.93     32.11 o
   5   4   9      337.57      374.10     50.52 o
   6   4   9       36.89       22.17     23.38 o
   7   4   9        2.26        0.00     65.64 o
   8   4   9       10.19        0.00    119.23 o
   1   5   9      126.94      112.29     15.51 o
   2   5   9      292.49      307.06     25.13 o
   3   5   9       78.05      111.18     14.98 o
   4   5   9        5.97        3.58     13.64 o
   5   5   9      951.46      947.32     48.33 o
   6   5   9      163.21      126.35     40.33 o
   7   5   9      159.84      169.10     75.92 o
   8   5   9        1.19        0.00     73.89 o
   0   6   9     1531.81     1668.30     78.94 o
   1   6   9     1719.81     1751.05     48.42 o
   2   6   9       43.60       53.11     16.00 o
   3   6   9     2489.06     2508.37     53.64 o
   4   6   9      120.04      107.91     17.50 o
   5   6   9        1.35        0.86     17.06 o
   6   6   9       42.11       22.34     31.52 o
   7   6   9       13.83        0.00     73.19 o
   1   7   9       84.46      152.93     19.47 o
   2   7   9       50.74       54.21      7.51 o
   3   7   9      219.79      243.84     19.06 o
   4   7   9      210.41      232.60     20.18 o
   5   7   9      168.59      143.56     24.68 o
   6   7   9        4.36       13.95     30.08 o
   7   7   9       19.36       46.12     66.62 o
   0   8   9     1489.75     1575.95     63.43 o
   1   8   9     2623.64     3028.70     75.51 o
   2   8   9       49.22       54.99      7.80 o
   3   8   9      943.38      947.49     32.64 o
   4   8   9       44.95       39.76     17.51 o
   5   8   9      116.81      100.93     20.25 o
   6   8   9        0.02        0.00     30.75 o
   7   8   9       39.62       24.25     42.01 o
   1   9   9      884.39      980.81     43.44 o
   2   9   9      544.52      551.22     25.70 o
   3   9   9        0.17       64.61     14.31 o
   4   9   9      124.52      120.81     29.57 o
   5   9   9      131.71      161.55     27.94 o
   6   9   9      366.28      330.65     38.92 o
   7   9   9       80.29       77.58     52.58 o
   0  10   9      723.70      807.47     58.35 o
   1  10   9      245.07      240.56     25.79 o
   2  10   9      266.08      289.32     30.45 o
   3  10   9     2605.33     2490.03     73.48 o
   4  10   9      101.23       96.56     35.94 o
   5  10   9       39.12       27.39     26.76 o
   6  10   9      165.45      204.59     47.81 o
   7  10   9       21.33       92.24     75.98 o
   1  11   9      896.74     1045.68     67.26 o
   2  11   9       14.13        7.21     29.00 o
   3  11   9       16.42       26.06     22.21 o
   4  11   9      186.53      169.44     27.57 o
   5  11   9      368.86      355.05     39.95 o
   6  11   9       95.46       91.29     36.96 o
   7  11   9        0.00        4.79     85.19 o
   0  12   9      774.91      754.63    113.21 o
   1  12   9      348.51      342.21     39.43 o
   2  12   9        0.08       14.19     27.06 o
   3  12   9       38.01       40.59     27.73 o
   4  12   9       98.71       91.15     25.02 o
   5  12   9       30.97       78.98     41.29 o
   6  12   9       47.76       36.60     45.01 o
   1  13   9      232.01      222.66     37.45 o
   2  13   9      395.53      477.17     52.99 o
   3  13   9      244.17      253.20     46.07 o
   4  13   9       48.96       37.78     24.86 o
   5  13   9       57.78      133.71     84.22 o
   6  13   9       91.28       58.57     42.91 o
   0  14   9      233.02      214.09     83.88 o
   1  14   9      185.47      204.36     48.30 o
   2  14   9       76.15       29.46     36.46 o
   3  14   9       52.08       13.93     30.52 o
   4  14   9       87.11      102.54     33.20 o
   5  14   9      117.61      134.45     43.40 o
   6  14   9       12.69        0.45     53.32 o
   1  15   9      178.98      169.48     38.27 o
   2  15   9       14.35       23.76     35.05 o
   3  15   9       21.27       17.81     32.95 o
   4  15   9        1.93       21.68     28.47 o
   5  15   9       21.57       18.61     42.93 o
   0  16   9       26.09       61.89     66.32 o
   1  16   9      505.87      391.32     62.54 o
   2  16   9        8.97       14.58     40.16 o
   3  16   9        3.65        0.00     40.05 o
   4  16   9       21.37        0.00     30.35 o
   5  16   9       58.07       88.17     45.82 o
   1  17   9      207.39      270.87     53.78 o
   2  17   9       18.67       19.97     49.23 o
   3  17   9        4.36        0.00     71.48 o
   4  17   9        1.55        0.00     44.42 o
   0  18   9        0.10        4.23     56.78 o
   1  18   9      121.42      140.71     46.11 o
   2  18   9       47.48       61.07     49.41 o
   3  18   9      239.53      299.00     53.14 o
   4  18   9       29.23        8.92     66.92 o
   1  19   9       27.21        4.59     43.00 o
   2  19   9        6.56        0.00     46.44 o
   3  19   9        5.61        3.57     70.44 o
   0  20   9        0.31        0.00     70.26 o
   1  20   9       30.41       33.06     52.37 o
   2  20   9        3.40        0.00     52.18 o
   1   0  10      441.29      448.84     29.59 o
   2   0  10       92.69      103.58     17.88 o
   3   0  10       20.53       25.66     16.92 o
   4   0  10      356.72      375.20     32.78 o
   5   0  10      594.43      585.25     42.74 o
   6   0  10      397.44      353.72     90.49 o
   7   0  10       17.03        0.00     83.41 o
   8   0  10        8.82      111.00    123.50 o
   1   1  10     2087.26     1998.36     40.99 o
   2   1  10      121.65      120.39     12.31 o
   3   1  10      650.99      679.48     23.59 o
   4   1  10      401.13      440.45     16.84 o
   5   1  10      120.42      120.19     15.69 o
   6   1  10       14.41        0.00     29.48 o
   7   1  10       63.20        0.00     72.29 o
   8   1  10        5.04        0.00     67.24 o
   0   2  10      561.95      667.79     38.23 o
   1   2  10      978.68      966.90     28.20 o
   2   2  10      611.43      689.12     26.25 o
   3   2  10      864.37      896.69     29.74 o
   4   2  10       17.98       18.13     10.29 o
   5   2  10        1.20        0.00      9.82 o
   6   2  10        4.03        0.00     57.52 o
   7   2  10        8.07        0.00     62.23 o
   8   2  10      138.28       78.33     83.99 o
   1   3  10      763.22      811.05     34.08 o
   2   3  10      298.99      318.99     16.99 o
   3   3  10      111.13      110.49     21.82 o
   4   3  10        0.37        0.00      7.58 o
   5   3  10      632.03      600.35     35.86 o
   6   3  10      248.81      249.93     37.17 o
   7   3  10       23.72        0.00     67.57 o
   8   3  10        2.36        0.00     83.16 o
   0   4  10      319.59      347.35     42.55 o
   1   4  10     1940.13     1897.13     44.39 o
   2   4  10        0.01        0.00      5.72 o
   3   4  10       80.88       70.50     22.05 o
   4   4  10      110.66      115.90     15.47 o
   5   4  10       48.25       40.96     15.03 o
   6   4  10        1.46       11.21     23.77 o
   7   4  10       66.22       60.76     65.42 o
   8   4  10       46.51       39.16    139.26 o
   1   5  10      222.33      300.60     22.16 o
   2   5  10       79.04       75.72     15.09 o
   3   5  10       14.98       13.52     21.94 o
   4   5  10        3.26        0.00     13.02 o
   5   5  10       33.16       11.65     18.79 o
   6   5  10      137.78      156.34     28.86 o
   7   5  10       49.70        0.00     62.25 o
   0   6  10     2210.48     2489.78     72.93 o
   1   6  10       66.71       64.67     14.80 o
   2   6  10       68.09       74.85      6.57 o
   3   6  10      377.87      345.63     23.86 o
   4   6  10       17.12       10.68     14.19 o
   5   6  10      158.52      127.62     28.25 o
   6   6  10        5.73       17.66     32.51 o
   7   6  10       12.57        0.00    102.90 o
   1   7  10       67.21       44.82     21.56 o
   2   7  10     1103.90     1205.01     48.16 o
   3   7  10      234.06      262.43     21.43 o
   4   7  10      535.55      526.35     28.37 o
   5   7  10       54.74       46.51     19.12 o
   6   7  10       27.01       30.91     54.26 o
   7   7  10       36.88       43.75     61.40 o
   0   8  10      268.66      242.06     27.50 o
   1   8  10      168.11      160.68     24.37 o
   2   8  10       25.10       30.22     11.09 o
   3   8  10       37.40       34.24     14.87 o
   4   8  10       26.95       30.65     16.50 o
   5   8  10       10.15        6.92     25.81 o
   6   8  10       11.59       16.36     26.37 o
   7   8  10        1.70        1.97     57.24 o
   1   9  10      130.36      162.22     22.92 o
   2   9  10       21.57       13.85     10.59 o
   3   9  10      406.14      408.80     24.48 o
   4   9  10        0.45        7.99     18.96 o
   5   9  10        1.59        0.00     25.78 o
   6   9  10      267.73      271.54     68.16 o
   7   9  10       32.55       43.11     59.02 o
   0  10  10        3.00        2.15     32.27 o
   1  10  10      298.98      328.70     33.08 o
   2  10  10        9.95       22.30     13.23 o
   3  10  10      248.52      223.91     32.76 o
   4  10  10        7.00        0.00     23.85 o
   5  10  10       53.67       55.58     28.32 o
   6  10  10       60.50       81.41     36.31 o
   7  10  10       59.79       65.16    134.65 o
   1  11  10       57.37       53.24     26.24 o
   2  11  10       53.62       47.82     23.42 o
   3  11  10       68.59       76.22     26.21 o
   4  11  10       39.39       43.33     33.50 o
   5  11  10      202.08      161.35     31.04 o
   6  11  10      145.01      179.80     38.97 o
   0  12  10       25.68       70.17     62.20 o
   1  12  10       47.44       52.38     53.22 o
   2  12  10      213.04      286.95     37.48 o
   3  12  10       17.30       23.55     26.26 o
   4  12  10      182.92      162.29     34.22 o
   5  12  10      277.41      195.13     33.54 o
   6  12  10        3.08        0.00     40.54 o
   1  13  10      342.15      388.63     43.88 o
   2  13  10       26.96        2.80     31.96 o
   3  13  10       37.32       29.24     30.57 o
   4  13  10       41.31       39.40     27.09 o
   5  13  10        8.95        0.00     37.81 o
   6  13  10        7.99        0.00     42.13 o
   0  14  10     1028.11     1021.66    198.40 o
   1  14  10        1.28       24.50     39.10 o
   2  14  10        0.19       20.12     41.56 o
   3  14  10      101.98       90.65     35.68 o
   4  14  10       51.37        9.86     27.70 o
   5  14  10      143.41      162.13     46.01 o
   6  14  10       17.71       56.16     70.50 o
   1  15  10     1049.16     1190.20     90.33 o
   2  15  10      446.44      504.67     53.45 o
   3  15  10       69.55       43.81     37.98 o
   4  15  10        0.82       21.55     33.06 o
   5  15  10        2.15        6.53     42.82 o
   0  16  10     1006.51     1034.07    101.23 o
   1  16  10      457.77      424.97     64.02 o
   2  16  10        1.39        0.00     39.79 o
   3  16  10       12.73       21.09     44.44 o
   4  16  10       21.67       46.77     33.17 o
   5  16  10        1.28        0.00     53.90 o
   1  17  10      304.70      225.91     55.25 o
   2  17  10      236.01      312.83     57.24 o
   3  17  10       33.21       54.97     47.02 o
   4  17  10        5.78       12.20     40.93 o
   0  18  10        0.20        0.00     72.38 o
   1  18  10       13.34       28.47     44.83 o
   2  18  10      115.98      107.71     44.74 o
   3  18  10        6.84       49.40     50.08 o
   4  18  10       52.10       62.64     44.03 o
   1  19  10       37.17       26.12     48.40 o
   2  19  10        4.14       20.43     67.32 o
   3  19  10        3.90       29.84     65.82 o
   0  20  10       18.03       86.73    106.31 o
   1  20  10       10.13        2.15     49.19 o
   2  20  10        1.40        9.53     55.90 o
   1   1  11     1214.93     1297.79     32.05 o
   2   1  11     1109.95     1190.19     30.24 o
   3   1  11      136.05      147.33     13.40 o
   4   1  11      517.44      531.28     29.58 o
   5   1  11        3.09        0.00     20.05 o
   6   1  11      202.76      252.34     38.24 o
   7   1  11       36.13       58.19     60.28 o
   8   1  11      105.18      110.13    126.90 o
   0   2  11      190.25      209.40     25.75 o
   1   2  11     7271.09     7764.27     81.05 o
   2   2  11       75.29       85.80     13.76 o
   3   2  11       50.64       35.66      8.85 o
   4   2  11       15.81       16.13     12.04 o
   5   2  11        1.76        9.47     11.17 o
   6   2  11       54.70       18.86     31.11 o
   7   2  11       85.36       89.74     62.53 o
   8   2  11       22.78       37.16     90.46 o
   1   3  11     2806.77     3074.72     56.06 o
   2   3  11      576.10      628.61     22.18 o
   3   3  11       66.41       66.37     15.06 o
   4   3  11       10.37       14.98      9.12 o
   5   3  11        0.08        0.00     24.53 o
   6   3  11        0.62        1.02     32.25 o
   7   3  11      194.37      222.10     71.53 o
   8   3  11        5.62        0.00     85.69 o
   0   4  11      476.87      441.63     57.86 o
   1   4  11      599.39      639.04     33.77 o
   2   4  11       30.21       24.55      8.68 o
   3   4  11     1261.07     1409.27     47.57 o
   4   4  11        0.87        0.00     16.20 o
   5   4  11      488.90      527.58     36.40 o
   6   4  11        0.78        9.36     24.83 o
   7   4  11       56.87      130.96     76.07 o
   1   5  11     4182.22     4526.92     68.62 o
   2   5  11        9.66        0.00      6.73 o
   3   5  11       22.80       16.21     17.46 o
   4   5  11      642.37      627.12     33.91 o
   5   5  11      229.78      200.14     31.38 o
   6   5  11       32.97       37.26     27.80 o
   7   5  11       30.10        0.00     68.32 o
   0   6  11      457.72      491.25     36.68 o
   1   6  11      521.29      532.82     28.64 o
   2   6  11      400.55      440.41     19.05 o
   3   6  11      467.39      526.94     29.68 o
   4   6  11       24.41        6.27     15.39 o
   5   6  11       23.49       42.49     21.29 o
   6   6  11       16.28       22.15     48.98 o
   7   6  11      151.20      214.15     62.70 o
   1   7  11     5129.59     5211.68     84.38 o
   2   7  11       36.56       34.65      9.09 o
   3   7  11       39.18       26.08     14.78 o
   4   7  11       18.49       16.28     15.53 o
   5   7  11      331.87      323.15     31.69 o
   6   7  11       14.53       53.08     33.91 o
   7   7  11       26.15       17.31     73.40 o
   0   8  11      232.02      260.63     22.71 o
   1   8  11        4.43        0.01     18.20 o
   2   8  11        4.54        0.00      8.77 o
   3   8  11      360.26      276.84     25.90 o
   4   8  11      118.97       76.47     17.38 o
   5   8  11        4.03        4.28     19.51 o
   6   8  11       21.13       40.31     28.53 o
   7   8  11      158.58      138.80     44.29 o
   1   9  11      953.91      971.21     49.26 o
   2   9  11       11.91        1.47     23.67 o
   3   9  11        0.34        0.00     16.00 o
   4   9  11        0.97        0.00     21.67 o
   5   9  11      839.18      780.71     53.49 o
   6   9  11       29.52       76.62     63.97 o
   7   9  11       15.04       66.20     50.33 o
   0  10  11      119.36      113.19     34.33 o
   1  10  11       36.89       36.93     24.60 o
   2  10  11        1.30        0.00     12.68 o
   3  10  11      466.75      431.13     37.14 o
   4  10  11        8.17        6.11     29.10 o
   5  10  11       18.07       36.55     27.39 o
   6  10  11       98.30      161.48     42.26 o
   7  10  11      173.21      212.64     55.83 o
   1  11  11      562.78      603.59     51.50 o
   2  11  11        0.11        3.33     24.25 o
   3  11  11        4.45       10.19     22.38 o
   4  11  11       22.52       20.80     28.77 o
   5  11  11      786.87      848.34    107.21 o
   6  11  11        4.27       43.49     78.82 o
   0  12  11        1.70       10.23     43.72 o
   1  12  11      683.39      771.76     56.08 o
   2  12  11       51.21       20.75     34.97 o
   3  12  11      840.07      912.66     54.38 o
   4  12  11      104.08      109.20     35.84 o
   5  12  11      128.63       64.89     55.84 o
   6  12  11       25.99       58.56     43.58 o
   1  13  11     1470.18     1311.17     99.16 o
   2  13  11      173.62      177.05     44.24 o
   3  13  11       41.91       31.17     32.02 o
   4  13  11       25.99       19.20     28.35 o
   5  13  11       70.08       54.35     48.90 o
   6  13  11        0.00        0.51     58.93 o
   1  14  11      373.82      395.20     47.63 o
   2  14  11      149.40      119.75     35.24 o
   3  14  11     1091.57     1064.86     61.38 o
   4  14  11        1.61        0.00     31.91 o
   5  14  11        0.05        0.00     45.93 o
   1  15  11      444.49      420.90     82.52 o
   2  15  11        6.84        0.00     50.23 o
   3  15  11      226.42      222.27     35.13 o
   4  15  11        2.13       13.15     37.51 o
   5  15  11        0.12       19.57     53.10 o
   0  16  11        1.53        0.00     90.92 o
   1  16  11      568.70      501.71     56.72 o
   2  16  11        0.17        4.87     39.73 o
   3  16  11        5.53        0.00     35.06 o
   4  16  11       11.96        6.04     35.26 o
   5  16  11        5.95       36.31     52.65 o
   1  17  11        6.57        4.45     62.73 o
   2  17  11       69.91       46.42     43.96 o
   3  17  11       28.62       24.84     46.94 o
   4  17  11        3.95        4.96     38.70 o
   0  18  11      169.36      131.27     59.07 o
   1  18  11       20.51       61.17     62.87 o
   2  18  11       26.87        0.00     51.13 o
   3  18  11       95.73      114.62     62.73 o
   1  19  11       26.26        0.00     49.99 o
   2  19  11       30.90        0.00     58.76 o
   3  19  11       40.84       80.47     53.70 o
   0  20  11      105.80      118.72     83.76 o
   1  20  11        0.27        0.00     48.55 o
   0   0  12     7526.40     7427.99    172.37 o
   1   0  12     9523.99    10126.72    125.63 o
   2   0  12     2577.31     2715.18     73.33 o
   3   0  12     2331.32     2442.18     68.01 o
   4   0  12       19.82       22.29     44.73 o
   5   0  12      138.98      189.01     30.26 o
   6   0  12        1.31       46.42     49.58 o
   7   0  12       33.73        0.00     77.05 o
   8   0  12      284.53      166.95    106.67 o
   1   1  12       97.64       83.14     13.89 o
   2   1  12       65.69       68.84     10.33 o
   3   1  12      111.84      101.77     13.92 o
   4   1  12      142.00      120.20     24.98 o
   5   1  12      222.08      205.77     24.40 o
   6   1  12       64.57       73.92     32.46 o
   7   1  12       13.13        0.08     74.18 o
   8   1  12       40.50       68.13     95.80 o
   0   2  12      197.84      246.01     30.42 o
   1   2  12     4146.80     4404.81     64.52 o
   2   2  12       89.58       66.92     11.15 o
   3   2  12      935.93      845.57     32.11 o
   4   2  12      672.58      732.97     39.26 o
   5   2  12      355.69      317.58     22.52 o
   6   2  12      216.39      206.63     30.33 o
   7   2  12        0.37        0.00     71.56 o
   8   2  12       39.93       60.53     78.98 o
   1   3  12       89.70      117.70     16.76 o
   2   3  12      318.21      316.51     25.51 o
   3   3  12     1826.13     1828.27     44.72 o
   4   3  12      238.89      258.07     27.79 o
   5   3  12      496.03      535.45     35.39 o
   6   3  12       10.27       23.78     27.95 o
   7   3  12      151.03      123.00     67.40 o
   0   4  12        1.18        5.33     25.99 o
   1   4  12       54.99       40.30     16.83 o
   2   4  12      228.37      269.46     17.10 o
   3   4  12      110.58       95.96     24.60 o
   4   4  12        5.32       10.37     16.95 o
   5   4  12      449.69      458.06     38.31 o
   6   4  12       35.76        1.98     29.21 o
   7   4  12       40.86       24.42     62.07 o
   1   5  12      176.97      204.79     23.65 o
   2   5  12      113.69      121.67     19.12 o
   3   5  12      536.96      548.35     29.06 o
   4   5  12        4.11       10.32     28.95 o
   5   5  12       81.32       52.20     23.06 o
   6   5  12      186.71      100.35     36.31 o
   7   5  12       38.28       49.95     46.23 o
   0   6  12        4.65        0.75     29.29 o
   1   6  12      545.09      569.04     30.64 o
   2   6  12       87.75      106.16     11.78 o
   3   6  12       37.49       53.49     18.65 o
   4   6  12      143.44      144.91     18.69 o
   5   6  12       10.70       10.68     20.80 o
   6   6  12        9.17       59.98     36.92 o
   7   6  12      189.31      294.42     65.49 o
   1   7  12      146.88      137.45     19.23 o
   2   7  12        9.63        0.00     20.20 o
   3   7  12      268.60      235.72     20.91 o
   4   7  12        0.32        0.00     16.90 o
   5   7  12       92.16      102.36     40.56 o
   6   7  12      232.34      230.80     45.10 o
   7   7  12        1.23       51.74     60.87 o
   0   8  12      851.15      913.54     65.39 o
   1   8  12      290.42      293.19     25.45 o
   2   8  12        0.19        6.20     11.50 o
   3   8  12       17.90        2.11     19.10 o
   4   8  12       40.28       32.66     19.41 o
   5   8  12       15.93       18.57     26.50 o
   6   8  12        0.23       14.95     31.19 o
   7   8  12       13.89        6.28     46.84 o
   1   9  12        4.75        0.00     19.71 o
   2   9  12        0.02        3.01     10.78 o
   3   9  12       32.98       23.24     16.13 o
   4   9  12       37.76       63.19     19.36 o
   5   9  12        6.25        3.63     25.97 o
   6   9  12      222.10      174.07     49.86 o
   7   9  12        0.27        0.00     71.89 o
   0  10  12      363.25      372.67     47.25 o
   1  10  12       69.98       62.72     22.94 o
   2  10  12      315.43      289.48     31.23 o
   3  10  12       20.67       16.05     25.45 o
   4  10  12       58.53       88.45     26.48 o
   5  10  12       55.34       60.00     29.71 o
   6  10  12        0.04        3.11     38.34 o
   7  10  12       44.42      102.80     73.37 o
   1  11  12      224.44      193.76     24.13 o
   2  11  12        3.33        0.00     24.74 o
   3  11  12       46.24       36.32     24.41 o
   4  11  12       25.87       32.73     27.37 o
   5  11  12      122.27      181.22     34.34 o
   6  11  12      117.29      146.61     53.50 o
   0  12  12      982.07      937.89     72.39 o
   1  12  12      267.61      279.35     33.05 o
   2  12  12      260.62      257.36     33.75 o
   3  12  12        1.58        2.68     28.94 o
   4  12  12       73.98      176.33     31.06 o
   5  12  12      162.02      145.30     44.17 o
   6  12  12        0.01        3.06     39.83 o
   1  13  12       30.57       71.24     40.65 o
   2  13  12      247.78      205.17     36.60 o
   3  13  12       10.06        3.51     31.09 o
   4  13  12      257.87      228.07     58.40 o
   5  13  12        2.18       22.06     49.01 o
   6  13  12        0.02        0.00     59.25 o
   0  14  12     1504.71     1501.99    118.23 o
   1  14  12      101.90       71.97     36.29 o
   2  14  12       33.04       76.16     37.82 o
   3  14  12       33.96       33.02     31.77 o
   4  14  12       30.34        0.00     33.51 o
   5  14  12       74.60      136.69     54.53 o
   1  15  12      416.18      475.62     56.72 o
   2  15  12        4.47       11.81     38.56 o
   3  15  12       61.82       61.10     32.07 o
   4  15  12        0.40        0.00     58.81 o
   5  15  12        1.93        0.00     55.40 o
   0  16  12      242.97      109.47     91.05 o
   1  16  12        0.85        0.00     49.57 o
   2  16  12      110.25      157.75     46.98 o
   3  16  12       75.23       66.52     37.63 o
   4  16  12        2.76       42.77     36.25 o
   1  17  12      112.92      130.26     50.87 o
   2  17  12        9.46       60.69     52.73 o
   3  17  12        0.78        9.74     36.35 o
   4  17  12       37.88       14.32     40.78 o
   0  18  12       92.60       97.71     67.88 o
   1  18  12       42.29        0.00     72.21 o
   2  18  12       66.88       39.86     42.50 o
   3  18  12       27.53        3.91     45.47 o
   1  19  12        0.92       29.31     57.40 o
   2  19  12       23.05       26.73     48.21 o
   0  20  12       39.58       27.07     65.87 o
   1  20  12       33.51       39.48     58.54 o
   1   1  13       11.92        9.90     12.35 o
   2   1  13        8.17       22.84     10.34 o
   3   1  13      353.32      337.50     20.48 o
   4   1  13       11.56       28.95     19.86 o
   5   1  13       23.11       18.91     19.53 o
   6   1  13       57.61       73.62     32.10 o
   7   1  13       85.78      112.15     71.87 o
   0   2  13     9777.72    10653.72    145.74 o
   1   2  13     2668.75     2946.12     60.03 o
   2   2  13      870.36      910.52     42.34 o
   3   2  13       59.87       63.05     13.00 o
   4   2  13        0.04        2.53     15.75 o
   5   2  13       11.75       13.42     14.67 o
   6   2  13       73.68      117.41     34.82 o
   7   2  13        1.99        0.00     64.78 o
   1   3  13      372.16      418.19     31.24 o
   2   3  13       25.68       24.97     11.41 o
   3   3  13     1008.10      972.46     31.80 o
   4   3  13       22.29       19.59     15.05 o
   5   3  13       18.18       10.40     29.42 o
   6   3  13      128.71      164.35     35.93 o
   7   3  13      123.14       50.60     51.31 o
   0   4  13     1068.78     1029.88     49.89 o
   1   4  13      386.55      384.90     28.95 o
   2   4  13      593.56      678.36     47.21 o
   3   4  13     1648.08     1689.64     44.80 o
   4   4  13      585.47      588.78     28.71 o
   5   4  13       49.75       57.42     19.79 o
   6   4  13        1.24        0.00     32.07 o
   7   4  13        4.59       13.89     46.68 o
   1   5  13      269.24      332.45     52.90 o
   2   5  13        0.00        3.73      9.44 o
   3   5  13       90.16       88.39     20.15 o
   4   5  13       20.77        6.58     21.15 o
   5   5  13       73.26       71.41     21.89 o
   6   5  13       22.18        0.00     50.56 o
   7   5  13        4.35        8.86     52.55 o
   0   6  13        2.21       12.54     27.91 o
   1   6  13      179.48      161.20     25.48 o
   2   6  13      428.16      460.22     32.95 o
   3   6  13     1147.03     1115.62     50.67 o
   4   6  13       44.90       34.62     18.60 o
   5   6  13       35.06       12.34     21.56 o
   6   6  13       17.61       14.57     32.61 o
   7   6  13      115.11      101.98     86.01 o
   1   7  13      126.83      128.56     19.96 o
   2   7  13        7.35       11.18     16.95 o
   3   7  13        0.16       16.20     19.27 o
   4   7  13       15.55       25.75     18.13 o
   5   7  13      329.56      330.46     29.78 o
   6   7  13       45.12       20.66     37.23 o
   7   7  13       77.95        0.00     91.44 o
   0   8  13        7.67        0.00     27.74 o
   1   8  13      523.26      527.68     30.96 o
   2   8  13        0.21        1.25     11.93 o
   3   8  13      965.30      949.88     38.56 o
   4   8  13      194.14      169.12     20.84 o
   5   8  13       27.30       30.70     24.30 o
   6   8  13       80.85      101.19     40.44 o
   7   8  13       17.53        2.42     64.75 o
   1   9  13     1868.54     1833.41     43.54 o
   2   9  13        8.86        0.00     11.14 o
   3   9  13       17.24       10.83     17.26 o
   4   9  13       36.92       47.08     21.38 o
   5   9  13      187.24      142.16     31.39 o
   6   9  13       39.25       85.95     83.99 o
   7   9  13       53.96      163.95     80.21 o
   0  10  13        1.81        0.00     30.98 o
   1  10  13      632.55      661.26     39.49 o
   2  10  13      283.13      272.54     27.89 o
   3  10  13      356.06      359.07     29.09 o
   4  10  13       44.05       27.90     22.80 o
   5  10  13       84.67      140.91     38.59 o
   6  10  13       95.96       59.52     38.99 o
   1  11  13      923.01      934.32     51.83 o
   2  11  13       17.13        7.38     24.90 o
   3  11  13        9.43        0.00     28.11 o
   4  11  13      138.80      132.77     28.87 o
   5  11  13      433.86      452.45     46.65 o
   6  11  13       59.48      139.23     54.84 o
   0  12  13      363.31      371.89     73.96 o
   1  12  13       18.84        0.00     31.88 o
   2  12  13      136.76      127.29     28.25 o
   3  12  13       54.04       23.29     29.93 o
   4  12  13       33.09       27.89     33.25 o
   5  12  13        8.89        6.68     40.28 o
   6  12  13        4.52       55.85     67.94 o
   1  13  13       60.57       32.74     34.16 o
   2  13  13      347.54      270.46     34.34 o
   3  13  13       75.63       76.60     32.37 o
   4  13  13       36.77       89.58     41.15 o
   5  13  13      120.32      135.78     50.36 o
   6  13  13        0.00        8.67     47.05 o
   0  14  13      488.87      442.82     89.59 o
   1  14  13        0.54        0.00     53.14 o
   2  14  13       23.94       15.15     37.88 o
   3  14  13      240.39      271.55     48.86 o
   4  14  13       17.09        7.05     43.11 o
   5  14  13      164.00      152.39     46.90 o
   1  15  13      145.73      173.36     44.88 o
   2  15  13       74.29       68.88     34.72 o
   3  15  13       75.98       59.02     35.14 o
   4  15  13       11.37       13.09     62.07 o
   5  15  13       24.81       39.88     54.13 o
   0  16  13        0.56       44.88     96.48 o
   1  16  13      374.01      323.40     51.36 o
   2  16  13        1.55        0.00     40.43 o
   3  16  13      169.10      192.17     40.30 o
   4  16  13        2.19        4.89     50.80 o
   1  17  13      212.05      291.87     50.27 o
   2  17  13       21.44        0.00     49.07 o
   3  17  13       10.27        0.00     40.30 o
   4  17  13       17.30       26.27     43.82 o
   0  18  13       47.94       64.62     64.93 o
   1  18  13      149.41      191.94     57.60 o
   2  18  13        0.11        2.40     54.76 o
   3  18  13       68.34      145.26     45.73 o
   1  19  13       11.21       44.88     61.18 o
   2  19  13       45.58       26.94     58.59 o
   0  20  13       72.93       45.58     77.48 o
   0   0  14     5136.35     5485.65    121.22 o
   1   0  14     2314.50     2591.58     92.04 o
   3   0  14      990.79     1050.59     59.08 o
   4   0  14        0.04        0.00     19.33 o
   5   0  14      471.44      462.71     74.25 o
   6   0  14        1.39       15.65     40.42 o
   7   0  14      378.33      399.47    122.29 o
   1   1  14       17.64       21.55     13.52 o
   2   1  14     1854.94     2013.41     59.40 o
   3   1  14       35.15       22.83     16.45 o
   4   1  14      383.30      409.33     42.19 o
   5   1  14       85.79       68.65     22.70 o
   6   1  14      326.28      354.82     74.91 o
   7   1  14      112.82       54.86     57.66 o
   0   2  14     1532.35     1585.35     78.72 o
   1   2  14      888.51      958.73     38.23 o
   2   2  14      398.13      415.59     26.98 o
   3   2  14      320.65      336.43     29.05 o
   4   2  14      255.74      295.79     23.48 o
   5   2  14      384.62      363.48     38.01 o
   6   2  14        4.84        0.00     33.37 o
   7   2  14       21.15       18.08     47.83 o
   1   3  14       59.28       58.07     21.07 o
   2   3  14       40.55       50.50     14.11 o
   3   3  14        2.15        0.00     11.57 o
   4   3  14       43.25       45.67     24.65 o
   5   3  14       60.83       40.13     23.09 o
   6   3  14       87.27       17.70     37.06 o
   7   3  14       26.53       26.71     51.31 o
   0   4  14     1113.81     1155.00    194.70 o
   1   4  14       75.37       78.89     19.41 o
   2   4  14      194.41      203.85     17.36 o
   3   4  14       66.16       68.24     12.63 o
   4   4  14       15.48       10.63     26.18 o
   5   4  14      122.65      103.73     22.45 o
   6   4  14       94.69       76.16     27.12 o
   7   4  14       13.34        0.00     55.40 o
   1   5  14      222.00      215.97     23.64 o
   2   5  14      396.76      459.97     26.26 o
   3   5  14       39.84       17.48     18.26 o
   4   5  14        0.01        8.39     23.82 o
   5   5  14      126.79       94.53     24.54 o
   6   5  14       10.62        3.83     39.45 o
   7   5  14       39.80       58.67     52.22 o
   0   6  14     1434.22     1525.16     87.24 o
   1   6  14        3.72        1.39     16.48 o
   2   6  14      105.16       81.94     13.08 o
   3   6  14      798.42      765.95     43.53 o
   4   6  14      560.11      579.39     29.05 o
   5   6  14        3.96        0.00     22.14 o
   6   6  14        0.09        0.00     39.73 o
   7   6  14       27.29       48.31     54.17 o
   1   7  14      134.41      109.87     27.08 o
   2   7  14      117.00      124.47     19.96 o
   3   7  14       79.29       42.48     22.98 o
   4   7  14      307.93      304.75     23.76 o
   5   7  14       67.81       39.37     21.55 o
   6   7  14       40.07       66.81     36.68 o
   7   7  14        6.60       44.52     46.54 o
   0   8  14      343.85      390.88     40.45 o
   1   8  14      330.85      273.94     28.15 o
   2   8  14        1.22        4.31     24.68 o
   3   8  14      271.26      254.92     22.86 o
   4   8  14       27.61       28.82     19.82 o
   5   8  14       61.81       82.73     30.42 o
   6   8  14       80.60       69.87     46.00 o
   7   8  14       20.34       15.85     53.03 o
   1   9  14      273.44      277.27     27.22 o
   2   9  14      290.39      238.47     31.25 o
   3   9  14       12.98        2.93     17.60 o
   4   9  14      299.90      274.02     29.46 o
   5   9  14       28.57        3.03     34.75 o
   6   9  14        0.74        3.14     41.25 o
   0  10  14      324.34      243.97     47.64 o
   1  10  14      168.46      160.02     25.26 o
   2  10  14      173.02      180.25     38.84 o
   3  10  14       42.89       27.60     25.15 o
   4  10  14        0.48        0.00     21.34 o
   5  10  14        0.04       15.64     31.28 o
   6  10  14       18.08        7.36     53.06 o
   1  11  14      894.31      843.97     52.14 o
   2  11  14     1033.20      973.21     50.12 o
   3  11  14       22.94       11.53     30.56 o
   4  11  14        3.29        0.00     25.65 o
   5  11  14        9.10        7.88     34.33 o
   6  11  14       30.33      118.58     68.58 o
   0  12  14      226.24      186.45     38.07 o
   1  12  14       55.11       37.07     26.97 o
   2  12  14      153.79      196.04     29.93 o
   3  12  14     1084.74     1029.34     71.28 o
   4  12  14      252.64      227.36     42.06 o
   5  12  14      299.34      269.46     56.72 o
   6  12  14      219.70      241.42     54.02 o
   1  13  14      219.71      199.16     32.22 o
   2  13  14      526.39      522.70     48.42 o
   3  13  14       12.52        2.06     31.85 o
   4  13  14      185.19      197.35     35.38 o
   5  13  14        0.07        0.00     42.94 o
   0  14  14        5.74       11.22     57.19 o
   1  14  14      552.42      540.60     55.04 o
   2  14  14      154.85      186.90     37.50 o
   3  14  14       34.75       30.02     34.30 o
   4  14  14       12.29       41.62     33.88 o
   5  14  14        2.46       45.49     57.81 o
   1  15  14        0.18       36.99     37.76 o
   2  15  14       47.50       39.61     36.38 o
   3  15  14        0.03        0.00     41.55 o
   4  15  14      133.89      227.35     41.14 o
   5  15  14        2.14       31.21     47.70 o
   0  16  14      480.33      467.22     78.99 o
   1  16  14        2.00       14.64     46.82 o
   2  16  14       47.49       54.37     37.99 o
   3  16  14       10.90        3.20     34.66 o
   4  16  14        3.69        0.00     50.93 o
   1  17  14       37.99       42.62     47.15 o
   2  17  14       32.02       43.11     44.64 o
   3  17  14       58.92       40.50     44.41 o
   0  18  14       26.20        0.00     65.88 o
   1  18  14        0.35       10.20     44.82 o
   2  18  14        0.82        0.00     40.74 o
   3  18  14       18.26        7.35     41.34 o
   1  19  14      240.78      209.85    129.49 o
   2  19  14       15.02        3.26     55.16 o
   1   1  15      271.33      287.55     21.04 o
   2   1  15        3.20        0.00     13.72 o
   3   1  15      100.10      137.00     16.79 o
   4   1  15       22.14       20.15     17.30 o
   5   1  15       20.96        4.84     23.60 o
   6   1  15      259.77      125.41     73.76 o
   7   1  15       73.80       28.42     71.79 o
   0   2  15      112.27      146.85     25.76 o
   1   2  15        0.69        0.00     13.84 o
   2   2  15       74.30       29.05     19.66 o
   3   2  15      296.46      277.14     20.54 o
   4   2  15       22.84       28.43     22.93 o
   5   2  15      483.15      455.70     32.68 o
   6   2  15        6.64        0.00     49.74 o
   7   2  15      255.77      299.43     80.93 o
   1   3  15      336.72      364.66     27.23 o
   2   3  15      276.70      279.91     29.29 o
   3   3  15      471.09      461.26     31.72 o
   4   3  15      474.87      473.10     39.68 o
   5   3  15       75.85       60.99     23.37 o
   6   3  15       95.26      103.86     34.62 o
   7   3  15        7.18       18.77     63.76 o
   0   4  15      339.86      409.27     49.70 o
   1   4  15      104.23       82.88     20.42 o
   2   4  15      247.54      219.72     19.29 o
   3   4  15        1.06       34.30     47.10 o
   4   4  15       65.95       48.26     20.60 o
   5   4  15       61.56       79.11     20.10 o
   6   4  15       31.50       34.61     29.58 o
   7   4  15        4.12        0.00     59.73 o
   1   5  15      140.78      126.55     18.68 o
   2   5  15        5.98        7.38     12.93 o
   3   5  15        8.50       17.32      8.34 o
   4   5  15       62.98       86.56     18.18 o
   5   5  15      361.23      388.07     62.86 o
   6   5  15        3.13        0.00     44.32 o
   7   5  15       15.49        0.00     55.97 o
   0   6  15       70.06       42.31     28.55 o
   1   6  15      146.84      137.30     21.10 o
   2   6  15      296.80      307.67     20.71 o
   3   6  15      196.29      224.35     27.61 o
   4   6  15       93.96       58.86     24.45 o
   5   6  15      152.08      169.83     26.02 o
   6   6  15       37.60       11.35     36.31 o
   7   6  15        2.02        4.17     53.80 o
   1   7  15      563.57      535.50     31.78 o
   2   7  15      135.80      138.40     16.46 o
   3   7  15      203.87      224.29     25.05 o
   4   7  15      568.23      573.58     37.94 o
   5   7  15       31.52        0.00     22.51 o
   6   7  15       70.00        3.70     38.97 o
   7   7  15       16.68        0.00     51.09 o
   0   8  15       15.41        0.00     36.49 o
   1   8  15      683.50      642.31     38.17 o
   2   8  15      387.91      408.85     34.88 o
   3   8  15      162.82      160.90     31.10 o
   4   8  15       11.49       19.00     19.34 o
   5   8  15       15.19       28.48     28.66 o
   6   8  15       46.74        0.00     44.97 o
   1   9  15       52.62       46.72     27.32 o
   2   9  15       65.29       71.34     27.46 o
   3   9  15        5.63        0.00     21.43 o
   4   9  15      206.21      185.55     31.93 o
   5   9  15        2.13        7.96     42.21 o
   6   9  15       74.21       44.39     42.80 o
   0  10  15      127.93      107.10     37.50 o
   1  10  15      198.59      170.30     27.04 o
   2  10  15      581.17      627.68     42.57 o
   3  10  15      703.77      741.59     56.34 o
   4  10  15      161.42      166.13     26.27 o
   5  10  15        5.58        8.80     35.74 o
   6  10  15       38.77       43.52     49.25 o
   1  11  15      152.50      132.66     35.26 o
   2  11  15      122.89      105.01     30.09 o
   3  11  15      229.37      283.29     33.05 o
   4  11  15        0.04       15.00     26.83 o
   5  11  15      162.19      193.34     44.79 o
   6  11  15        2.05      129.98    103.54 o
   0  12  15      249.27      242.93     44.39 o
   1  12  15      497.39      475.80     42.92 o
   2  12  15       86.88       85.06     25.38 o
   3  12  15       42.71       66.72     26.82 o
   4  12  15        4.02       11.80     29.75 o
   5  12  15       90.10       76.27     44.86 o
   6  12  15        6.55       32.29     56.25 o
   1  13  15      396.87      346.36     41.61 o
   2  13  15        5.70        9.41     29.96 o
   3  13  15       68.63       76.01     31.95 o
   4  13  15       18.62       34.08     34.00 o
   5  13  15       50.42       69.25     56.67 o
   0  14  15      313.67      306.52     70.78 o
   1  14  15       98.41       49.19     33.90 o
   2  14  15      190.62      165.95     31.57 o
   3  14  15      188.38      196.68     36.91 o
   4  14  15      205.52      188.41     35.23 o
   5  14  15       28.83       70.69     77.72 o
   1  15  15      197.91      177.86     49.82 o
   2  15  15       11.34       20.20     38.92 o
   3  15  15        9.58        8.79     33.44 o
   4  15  15        1.65        5.38     39.10 o
   0  16  15      480.29      349.90    100.25 o
   1  16  15        4.31        8.15     37.84 o
   2  16  15       39.62       15.25     37.59 o
   3  16  15        6.20       54.41     43.73 o
   4  16  15        0.75       26.84     35.53 o
   1  17  15       73.63       93.73     50.70 o
   2  17  15       21.28        7.98     40.36 o
   3  17  15       43.19       53.10     40.57 o
   0  18  15      123.59      132.58     71.55 o
   1  18  15        5.34        0.00     51.65 o
   2  18  15        4.77       14.84     56.11 o
   1  19  15       78.08      143.98     56.35 o
   0   0  16     2650.72     2649.34     91.72 o
   1   0  16       68.20       42.73     26.02 o
   2   0  16     3348.35     3382.78     86.04 o
   3   0  16      116.17       95.52     20.07 o
   4   0  16      848.71      880.45     46.43 o
   5   0  16       14.18        2.82     33.74 o
   6   0  16      734.30      773.34     79.31 o
   7   0  16        8.26       77.27     62.03 o
   1   1  16      331.48      401.41     24.14 o
   2   1  16     3048.43     3088.35     62.50 o
   3   1  16       17.88       20.87     17.07 o
   4   1  16      119.26      113.44     18.19 o
   5   1  16      104.56      114.96     25.11 o
   6   1  16       24.61       24.59     40.33 o
   7   1  16       16.90       45.70     55.34 o
   0   2  16     1282.97     1375.36     67.56 o
   1   2  16        7.35       10.73     21.05 o
   2   2  16      177.20      157.65     17.30 o
   3   2  16        4.33        1.73     24.32 o
   4   2  16      512.90      519.91     37.79 o
   5   2  16      161.64      159.05     31.83 o
   6   2  16        4.14       41.18     37.68 o
   7   2  16       75.71       84.50    120.62 o
   1   3  16      175.60      193.77     19.95 o
   2   3  16        1.97        0.00     21.35 o
   3   3  16      214.36      198.47     23.97 o
   4   3  16      891.32      881.17     36.80 o
   5   3  16       74.31       35.53     34.72 o
   6   3  16      142.29      173.98     37.62 o
   7   3  16        4.80        0.00     60.57 o
   0   4  16      627.22      642.63     58.49 o
   1   4  16       75.92       92.42     21.78 o
   2   4  16       28.96       35.53     13.72 o
   3   4  16      206.62      188.70     24.85 o
   4   4  16       39.80       34.92     21.15 o
   5   4  16        3.81        0.00     28.31 o
   6   4  16      643.86      590.28     51.01 o
   7   4  16       24.61       59.45     62.50 o
   1   5  16      481.77      505.05     31.35 o
   2   5  16      140.42      135.31     21.72 o
   3   5  16       37.65       58.14     12.84 o
   4   5  16      177.47      186.54     27.91 o
   5   5  16        0.17        7.11     27.76 o
   6   5  16       24.23        9.05     43.41 o
   7   5  16       17.11        0.00     57.92 o
   0   6  16      657.93      613.65     46.67 o
   1   6  16      765.20      745.76     43.86 o
   2   6  16        3.92        0.00     13.53 o
   3   6  16      104.46       91.41     21.11 o
   4   6  16        1.14        0.00     24.30 o
   5   6  16       19.59       14.39     25.98 o
   6   6  16      149.12      151.77     44.50 o
   7   6  16      144.99      206.38     92.66 o
   1   7  16      245.29      237.62     27.34 o
   2   7  16       42.65       33.58     16.49 o
   3   7  16      834.12      858.28     48.35 o
   4   7  16       75.30       84.52     20.44 o
   5   7  16      171.73      205.10     30.68 o
   6   7  16        6.33       42.34     60.03 o
   0   8  16      722.50      739.20     55.84 o
   1   8  16       36.20       33.24     22.66 o
   2   8  16      884.51      911.00     44.60 o
   3   8  16      506.94      573.08     38.99 o
   4   8  16      839.74      823.37     48.04 o
   5   8  16        8.78        0.00     41.78 o
   6   8  16        0.00        0.00     45.65 o
   1   9  16      107.76      107.79     27.71 o
   2   9  16      367.14      359.77     33.93 o
   3   9  16       14.74       14.82     24.12 o
   4   9  16        0.00        0.00     29.89 o
   5   9  16       11.02        0.61     34.81 o
   6   9  16       15.18        6.47     39.96 o
   0  10  16      194.52      139.86     41.94 o
   1  10  16     2410.72     2414.06     79.13 o
   2  10  16      741.41      735.23     51.90 o
   3  10  16      109.81      119.44     26.17 o
   4  10  16        4.91        4.76     25.10 o
   5  10  16       32.78       45.34     35.28 o
   6  10  16       17.76        0.00     53.11 o
   1  11  16       42.62       35.40     31.14 o
   2  11  16      168.92      155.75     36.04 o
   3  11  16      753.32      733.29     47.42 o
   4  11  16      363.82      366.43     33.11 o
   5  11  16        0.91        1.86     44.78 o
   6  11  16       13.73        0.00     68.14 o
   0  12  16      191.77      175.02     49.57 o
   1  12  16      135.75      105.28     27.28 o
   2  12  16      470.89      412.75     41.69 o
   3  12  16      670.32      705.72     44.78 o
   4  12  16        0.72       23.55     29.97 o
   5  12  16      391.55      409.08     58.58 o
   1  13  16        7.07        3.15     26.91 o
   2  13  16      349.11      374.49     38.73 o
   3  13  16      171.03      105.30     29.95 o
   4  13  16        0.59        4.51     31.39 o
   5  13  16       84.19      191.23     58.26 o
   0  14  16      139.68      193.21     43.05 o
   1  14  16      257.58      220.49     32.04 o
   2  14  16        0.57        7.23     30.65 o
   3  14  16        9.30       34.58     34.12 o
   4  14  16        0.71        9.53     31.37 o
   5  14  16      141.45      136.02     63.59 o
   1  15  16       16.79        6.57     38.30 o
   2  15  16        9.33        0.00     34.71 o
   3  15  16       13.68       20.01     39.85 o
   4  15  16      157.55      148.17     41.59 o
   0  16  16      529.16      519.17     70.81 o
   1  16  16        1.28        0.00     35.46 o
   2  16  16       67.20       54.04     33.30 o
   3  16  16       62.37      124.09     41.41 o
   4  16  16       15.13        1.03     41.11 o
   1  17  16       20.77       28.08     36.36 o
   2  17  16        5.57        7.48     38.00 o
   3  17  16       13.17        0.00     38.30 o
   0  18  16        0.60        0.00     80.31 o
   1  18  16       26.60       30.13     39.29 o
   2  18  16       87.45       74.77     43.05 o
   1   1  17      158.47      140.74     19.52 o
   2   1  17       31.97       28.85     15.95 o
   3   1  17        3.43        0.00     19.10 o
   4   1  17      117.07       99.63     16.84 o
   5   1  17       25.01       38.46     40.80 o
   6   1  17       37.84       28.78     44.23 o
   7   1  17       21.93        0.00     47.40 o
   0   2  17      341.55      330.86     34.89 o
   1   2  17        8.94        0.00     15.05 o
   2   2  17        5.48        0.00     15.22 o
   3   2  17      490.52      585.71     42.91 o
   4   2  17       38.51       61.56     19.95 o
   5   2  17      239.35      201.39     29.68 o
   6   2  17       14.95       50.01     45.52 o
   7   2  17       79.95      115.90     50.55 o
   1   3  17     1276.46     1305.75     43.77 o
   2   3  17       73.62       51.46     16.36 o
   3   3  17       18.94       24.83     20.81 o
   4   3  17      286.31      326.34     29.19 o
   5   3  17      103.81      112.27     35.65 o
   6   3  17       51.68      133.02     80.27 o
   7   3  17       72.44       47.18     47.14 o
   0   4  17      158.19      188.19     37.74 o
   1   4  17      293.16      303.80     28.94 o
   2   4  17       55.36       42.60     14.69 o
   3   4  17       15.98       17.45     24.38 o
   4   4  17       29.49       42.96     37.10 o
   5   4  17       16.55        0.00     31.71 o
   6   4  17      377.53      439.21     87.62 o
   7   4  17       29.92       17.01     64.79 o
   1   5  17      373.95      414.63     39.19 o
   2   5  17      767.20      830.41     53.76 o
   3   5  17       65.06       71.91     14.38 o
   4   5  17       63.48       54.84     34.52 o
   5   5  17       60.53       42.19     27.34 o
   6   5  17       62.29       75.71     33.20 o
   7   5  17       25.82       43.29     63.34 o
   0   6  17       46.13       67.81     32.19 o
   1   6  17       11.75       11.43     27.54 o
   2   6  17     1151.23     1112.21     40.51 o
   3   6  17       92.00       91.01     22.80 o
   4   6  17      865.02      882.40     57.21 o
   5   6  17      249.62      280.17     32.16 o
   6   6  17        2.47        0.00     41.44 o
   1   7  17       53.56       47.11     25.44 o
   2   7  17      123.92      119.31     21.43 o
   3   7  17       78.25       61.86     24.83 o
   4   7  17       46.40        3.95     23.31 o
   5   7  17       23.14        9.63     24.15 o
   6   7  17        2.25        0.00     45.97 o
   0   8  17     3580.88     3622.70    130.06 o
   1   8  17      392.54      432.31     39.12 o
   2   8  17      146.82      139.14     25.00 o
   3   8  17      633.22      605.67     46.21 o
   4   8  17       13.42        5.36     24.88 o
   5   8  17       47.24       58.97     30.37 o
   6   8  17       18.48       29.14     47.97 o
   1   9  17       24.60       25.82     29.81 o
   2   9  17     1100.13     1034.06     69.27 o
   3   9  17      348.93      307.58     32.70 o
   4   9  17        6.02       11.40     26.05 o
   5   9  17       28.88       47.93     41.40 o
   6   9  17        0.31        0.00     59.16 o
   0  10  17       98.33       41.97     42.14 o
   1  10  17     2780.01     2777.73     85.96 o
   2  10  17       54.20       89.97     28.50 o
   3  10  17     1349.26     1377.83     76.47 o
   4  10  17       49.98       19.79     27.13 o
   5  10  17        7.54        0.00     59.88 o
   6  10  17       38.00       93.31     59.62 o
   1  11  17       18.06        0.00     32.09 o
   2  11  17      226.13      231.67     38.68 o
   3  11  17      332.98      262.03     48.11 o
   4  11  17       61.61       53.23     31.08 o
   5  11  17      128.54      121.64     40.73 o
   0  12  17      264.23      249.91     45.31 o
   1  12  17      410.37      424.41     42.80 o
   2  12  17       34.39       44.12     28.40 o
   3  12  17       34.33       52.94     26.43 o
   4  12  17       28.93       31.14     32.43 o
   5  12  17       71.22       28.53     66.34 o
   1  13  17      101.21      100.38     30.79 o
   2  13  17       21.01       22.36     31.40 o
   3  13  17      442.57      450.92     47.43 o
   4  13  17        0.03       10.63     27.96 o
   5  13  17       97.15      116.07     62.97 o
   0  14  17        3.62        0.00     42.66 o
   1  14  17      656.62      701.62     62.58 o
   2  14  17       21.40       32.75     29.68 o
   3  14  17       27.69       23.25     34.36 o
   4  14  17        7.04        0.00     33.62 o
   1  15  17       16.36        0.00     33.68 o
   2  15  17       20.44        1.71     32.23 o
   3  15  17        5.89        0.00     33.73 o
   4  15  17        0.18        0.00     33.56 o
   0  16  17        5.80       10.41     53.98 o
   1  16  17       36.70       15.20     44.59 o
   2  16  17       18.51        0.00     37.28 o
   3  16  17      146.19      224.68     39.08 o
   1  17  17        1.85        0.00     43.81 o
   2  17  17       62.07       26.45     40.33 o
   0  18  17       31.79       50.83     83.16 o
   1  18  17        3.00       17.09     38.89 o
   0   0  18       16.44       29.75     26.53 o
   1   0  18      958.44     1061.71     54.44 o
   2   0  18        7.93        3.66     25.19 o
   3   0  18       50.07       57.04     27.97 o
   4   0  18      291.54      262.79     38.80 o
   5   0  18       79.21        6.90     63.62 o
   6   0  18       44.99        0.00     49.39 o
   7   0  18       12.18        0.00     96.87 o
   1   1  18        0.12        0.00     18.92 o
   2   1  18       52.80       59.00     15.07 o
   3   1  18     1025.08     1106.88     41.62 o
   4   1  18      203.80      221.62     20.30 o
   5   1  18       44.77       45.10     29.33 o
   6   1  18        1.71       20.31     43.35 o
   7   1  18       24.99       20.80     72.17 o
   0   2  18      151.22      102.65     58.25 o
   1   2  18        0.51        0.00     16.16 o
   2   2  18        0.83        0.00     17.53 o
   3   2  18      370.90      378.91     30.19 o
   4   2  18       22.16       29.90     18.39 o
   5   2  18      181.87      245.90     35.70 o
   6   2  18        4.35       25.18     43.95 o
   7   2  18      118.45       81.59     48.37 o
   1   3  18        0.02        0.00     17.58 o
   2   3  18       55.56       30.41     16.21 o
   3   3  18      185.08      198.57     19.82 o
   4   3  18       36.62       37.00     23.64 o
   5   3  18       34.52       24.44     41.95 o
   6   3  18        4.22       42.41     45.21 o
   7   3  18       31.49        0.00     50.32 o
   0   4  18       58.60       64.04     31.96 o
   1   4  18      395.08      369.34     30.49 o
   2   4  18       24.52       15.83     17.34 o
   3   4  18       11.12       18.54     18.38 o
   4   4  18       56.50       45.15     23.88 o
   5   4  18      967.46      975.00     58.49 o
   6   4  18        2.72        6.87     51.17 o
   1   5  18       57.12       67.96     26.35 o
   2   5  18      206.52      168.19     22.60 o
   3   5  18      360.99      351.06     27.96 o
   4   5  18       10.27        0.00     26.26 o
   5   5  18      200.69      137.99     34.58 o
   6   5  18        2.67        0.00     41.76 o
   0   6  18      611.45      671.07     63.54 o
   1   6  18      163.31      138.81     26.33 o
   2   6  18      178.85      198.63     28.10 o
   3   6  18      502.89      537.27     47.63 o
   4   6  18      116.67      146.01     27.33 o
   5   6  18      525.91      527.07     50.16 o
   6   6  18        3.62        0.00     52.64 o
   1   7  18      584.28      617.69     45.61 o
   2   7  18       34.62       18.39     19.62 o
   3   7  18      111.64      164.28     32.27 o
   4   7  18        3.98        4.33     32.64 o
   5   7  18      169.29      163.41     34.24 o
   6   7  18       47.62       81.21     43.53 o
   0   8  18     1387.22     1335.91     75.41 o
   1   8  18      273.90      230.26     38.10 o
   2   8  18      334.91      342.63     26.33 o
   3   8  18      647.98      584.16     43.61 o
   4   8  18        0.98        0.00     28.55 o
   5   8  18       90.07       55.95     30.70 o
   6   8  18       50.96       57.75     41.48 o
   1   9  18       94.80      105.77     30.42 o
   2   9  18      155.41      119.57     36.89 o
   3   9  18      555.18      590.51     45.07 o
   4   9  18        0.99        0.00     28.13 o
   5   9  18       43.85       38.80     37.47 o
   6   9  18        4.79        0.00     50.35 o
   0  10  18      609.72      551.52     54.73 o
   1  10  18     1123.40     1092.69     62.32 o
   2  10  18       21.86       12.13     25.08 o
   3  10  18       49.43       33.56     27.05 o
   4  10  18      176.99      263.29     43.70 o
   5  10  18        5.51        1.08     54.61 o
   1  11  18      123.66       74.35     36.50 o
   2  11  18       13.33        2.66     31.71 o
   3  11  18      293.34      224.12     37.66 o
   4  11  18       14.78       42.79     32.30 o
   5  11  18        7.11        6.72     44.88 o
   0  12  18      161.91      158.71     43.45 o
   1  12  18      130.19      131.19     29.01 o
   2  12  18       40.66       16.77     28.94 o
   3  12  18        0.49        0.00     28.31 o
   4  12  18       51.15       26.32     34.90 o
   5  12  18        2.58       23.19     52.12 o
   1  13  18       84.23       67.96     32.60 o
   2  13  18      108.65       64.76     33.81 o
   3  13  18        1.21        3.33     28.43 o
   4  13  18       20.96       27.74     36.36 o
   0  14  18      290.68      257.31     49.05 o
   1  14  18        7.65        5.58     30.91 o
   2  14  18        0.05        9.59     28.63 o
   3  14  18        2.45        9.11     33.78 o
   4  14  18       22.48       32.21     33.92 o
   1  15  18       38.81       61.09     30.26 o
   2  15  18       29.85       27.87     38.24 o
   3  15  18       21.42       13.51     39.36 o
   4  15  18      116.06      170.55     42.94 o
   0  16  18        0.59       27.24     69.28 o
   1  16  18       23.41        0.83     45.33 o
   2  16  18       47.17       36.33     45.32 o
   3  16  18       21.11       26.80     47.03 o
   1  17  18        6.11        0.00     47.75 o
   2  17  18       25.44        9.08     39.88 o
   0  18  18        3.48        0.00     82.34 o
   1   1  19      123.21      102.06     18.22 o
   2   1  19       26.79       38.29     16.79 o
   3   1  19        0.34        1.01     18.19 o
   4   1  19        1.70        9.42     16.94 o
   5   1  19       38.37        5.21     30.01 o
   6   1  19        0.67        0.00     46.64 o
   0   2  19       71.22       52.24     43.01 o
   1   2  19       23.56       27.30     17.03 o
   2   2  19      517.48      542.82     36.68 o
   3   2  19      203.30      199.22     20.36 o
   4   2  19        2.16        7.56     16.66 o
   5   2  19      268.63      338.63     56.68 o
   6   2  19        4.31       12.45     47.39 o
   1   3  19       86.25       81.96     20.22 o
   2   3  19       10.38        0.00     16.93 o
   3   3  19     1038.56     1005.00     42.40 o
   4   3  19        9.88       14.35     26.22 o
   5   3  19      267.97      275.11     46.81 o
   6   3  19      146.60      231.38     81.27 o
   0   4  19      249.02      202.14     41.33 o
   1   4  19     3277.09     3263.48     65.78 o
   2   4  19       51.56       37.15     18.76 o
   3   4  19       80.96       60.50     18.03 o
   4   4  19      347.75      392.70     36.21 o
   5   4  19       16.91       13.36     31.02 o
   6   4  19      393.37      346.91     87.66 o
   1   5  19        0.00        0.00     28.75 o
   2   5  19        0.00        0.00     18.24 o
   3   5  19      114.01      109.45     19.92 o
   4   5  19     1356.29     1423.35     60.37 o
   5   5  19       68.40       74.90     27.93 o
   6   5  19       79.48       69.50     33.34 o
   0   6  19     2992.44     2969.16    103.39 o
   1   6  19       36.84       48.55     23.49 o
   2   6  19     2790.94     2825.16     82.10 o
   3   6  19     1232.42     1240.53     62.49 o
   4   6  19      970.31      994.39     47.32 o
   5   6  19       42.77       47.28     29.00 o
   6   6  19       64.72       71.36     36.28 o
   1   7  19        5.35        0.00     29.45 o
   2   7  19      905.04      870.09     45.08 o
   3   7  19      666.68      671.12     49.31 o
   4   7  19        3.83        0.00     27.94 o
   5   7  19      192.21      195.59     35.83 o
   6   7  19        0.06        0.00     44.26 o
   0   8  19     2803.93     2897.82    107.20 o
   1   8  19      174.49      142.70     30.03 o
   2   8  19     1846.03     1899.79     55.84 o
   3   8  19      153.20      151.70     33.07 o
   4   8  19        9.12        0.00     26.85 o
   5   8  19      323.83      407.97     42.62 o
   6   8  19       50.13       77.47     35.14 o
   1   9  19       16.32        3.45     28.65 o
   2   9  19      742.37      704.37     63.01 o
   3   9  19       44.76       36.60     28.81 o
   4   9  19       55.37       45.01     27.75 o
   5   9  19       97.22       47.64     41.85 o
   6   9  19        0.01        0.00     67.53 o
   0  10  19      363.52      415.53     53.33 o
   1  10  19       39.70       50.35     29.74 o
   2  10  19        2.62        0.00     29.43 o
   3  10  19       49.36       65.61     30.04 o
   4  10  19      379.57      394.16     36.08 o
   5  10  19       11.59        0.00     41.38 o
   1  11  19       88.39       52.82     31.16 o
   2  11  19        8.04       22.76     38.73 o
   3  11  19       31.31        0.00     34.24 o
   4  11  19      238.32      272.16     48.54 o
   5  11  19       28.17       28.61     50.98 o
   0  12  19      171.46      209.90     60.95 o
   1  12  19        0.92        0.00     38.98 o
   2  12  19       13.24       18.97     38.53 o
   3  12  19       49.51       29.46     30.44 o
   4  12  19       30.58        2.35     31.81 o
   5  12  19        0.03        0.00     60.43 o
   1  13  19       98.44       73.31     28.06 o
   2  13  19        8.05        2.84     32.73 o
   3  13  19        4.22       21.74     31.42 o
   4  13  19       12.88       50.19     41.18 o
   0  14  19       90.54      136.06     45.58 o
   1  14  19        9.01        0.00     30.38 o
   2  14  19       81.27       53.43     33.70 o
   3  14  19       10.18        8.43     33.80 o
   4  14  19       15.88       57.34     48.18 o
   1  15  19        6.95       10.81     31.44 o
   2  15  19        0.90       32.04     32.79 o
   3  15  19       13.26       19.72     40.96 o
   0  16  19       25.85        0.00     70.75 o
   1  16  19       91.08       40.80     43.76 o
   2  16  19        3.81       16.11     38.62 o
   1  17  19        0.48        0.00     44.27 o
   0   0  20        2.52       11.08     33.12 o
   1   0  20        3.09       25.97     30.40 o
   2   0  20      951.62     1023.89     53.54 o
   3   0  20     1603.00     1627.71     65.24 o
   4   0  20      136.54       85.48     30.64 o
   5   0  20        0.70       22.36     43.14 o
   6   0  20        3.00       50.26     90.87 o
   1   1  20      190.85      179.37     21.24 o
   2   1  20     1462.96     1467.83     48.59 o
   3   1  20        0.16        0.00     18.27 o
   4   1  20       36.29       16.57     18.73 o
   5   1  20       22.93        8.18     34.22 o
   6   1  20       47.30       35.39     50.26 o
   0   2  20       45.80       41.89     38.90 o
   1   2  20      328.91      341.00     29.20 o
   2   2  20       23.83        2.96     23.47 o
   3   2  20      231.50      186.59     26.27 o
   4   2  20      132.35       96.92     24.19 o
   5   2  20       75.23       68.87     32.72 o
   6   2  20       88.13       86.26     51.28 o
   1   3  20       12.88        0.70     22.14 o
   2   3  20      127.72       94.79     19.23 o
   3   3  20      216.57      225.61     27.06 o
   4   3  20     1659.50     1738.04     65.96 o
   5   3  20      199.31      190.33     53.21 o
   6   3  20        0.80       16.43     51.34 o
   0   4  20      295.30      276.42     43.11 o
   1   4  20      728.58      718.62     36.41 o
   2   4  20      106.49       98.22     20.92 o
   3   4  20      883.22      891.40     50.37 o
   4   4  20      171.68      161.82     34.39 o
   5   4  20       43.82       23.88     37.42 o
   6   4  20      133.99      168.04     47.66 o
   1   5  20      200.85      178.81     30.55 o
   2   5  20      253.04      276.06     27.76 o
   3   5  20      196.51      195.06     32.72 o
   4   5  20      188.30      220.34     35.10 o
   5   5  20      119.44       90.70     27.78 o
   6   5  20        1.08       36.52     44.61 o
   0   6  20     1239.88     1164.51     78.21 o
   1   6  20     2026.30     1992.62     70.15 o
   2   6  20      443.76      484.40     56.31 o
   3   6  20       31.43        0.00     28.20 o
   4   6  20      244.14      256.51     32.93 o
   5   6  20       13.21        0.00     33.63 o
   6   6  20        0.20       47.15     53.09 o
   1   7  20       94.32       87.12     39.34 o
   2   7  20      378.73      385.69     33.62 o
   3   7  20      218.23      196.91     41.36 o
   4   7  20      134.15      142.01     27.97 o
   5   7  20      184.20      185.10     34.19 o
   6   7  20        3.14       34.53     55.70 o
   0   8  20       43.88      125.91     38.40 o
   1   8  20       74.61       76.88     31.04 o
   2   8  20      108.34      111.31     25.88 o
   3   8  20        2.19        0.27     28.64 o
   4   8  20      258.46      242.47     28.15 o
   5   8  20        1.31        0.00     29.86 o
   1   9  20      782.05      699.79     42.38 o
   2   9  20        3.31        0.00     35.47 o
   3   9  20       80.78       91.14     34.56 o
   4   9  20       32.97       21.48     28.13 o
   5   9  20        0.17        0.00     29.01 o
   0  10  20       23.37       23.40     44.01 o
   1  10  20      288.86      272.21     32.25 o
   2  10  20       41.04       13.09     36.09 o
   3  10  20       34.33       20.69     35.22 o
   4  10  20        6.58        4.00     38.10 o
   5  10  20        0.74        8.03     36.13 o
   1  11  20       70.18       54.30     30.65 o
   2  11  20        1.37       10.05     39.50 o
   3  11  20       26.59       39.47     35.42 o
   4  11  20        4.81        0.00     33.51 o
   5  11  20       18.72       45.86     43.66 o
   0  12  20      113.94       71.62     52.11 o
   1  12  20       38.11       58.65     40.13 o
   2  12  20      296.78      351.59     47.82 o
   3  12  20       50.86       52.26     35.25 o
   4  12  20       94.45       72.30     39.99 o
   1  13  20        0.98        0.00     34.76 o
   2  13  20       39.33       36.87     38.55 o
   3  13  20        0.35        0.00     31.36 o
   4  13  20        0.83        0.00     38.67 o
   0  14  20      199.04      188.33     55.12 o
   1  14  20       68.44       37.38     37.61 o
   2  14  20       15.91        0.00     39.50 o
   3  14  20       63.89       68.66     38.41 o
   1  15  20        0.78        2.16     35.94 o
   2  15  20       34.42       56.88     33.01 o
   3  15  20        9.03       13.33     44.57 o
   0  16  20       97.54      190.86     55.28 o
   1  16  20        6.12        0.00     46.68 o
   2  16  20        8.67       11.62     46.24 o
   1   1  21       82.40       47.33     18.74 o
   2   1  21       48.79       52.13     18.17 o
   3   1  21       12.56        0.00     19.05 o
   4   1  21      147.36      160.38     20.23 o
   5   1  21       14.48        0.00     37.82 o
   6   1  21        3.08       10.94     65.02 o
   0   2  21       18.22       21.36     33.89 o
   1   2  21      754.38      777.94     44.93 o
   2   2  21      303.17      290.53     27.99 o
   3   2  21        5.43        0.00     18.64 o
   4   2  21      278.11      257.92     35.47 o
   5   2  21       41.43        1.53     38.00 o
   6   2  21       52.30       48.08     65.84 o
   1   3  21      586.60      610.35     37.87 o
   2   3  21       19.97       48.99     27.44 o
   3   3  21       26.76       30.02     22.14 o
   4   3  21      241.71      254.09     27.86 o
   5   3  21        2.36        0.00     37.79 o
   6   3  21       14.29       19.98     52.54 o
   0   4  21      563.13      580.06     58.49 o
   1   4  21      479.34      457.78     30.66 o
   2   4  21       20.83        0.00     21.37 o
   3   4  21        0.84        0.00     18.12 o
   4   4  21      190.63      232.41     52.05 o
   5   4  21        5.17        9.33     31.43 o
   6   4  21      232.75      223.87     47.38 o
   1   5  21      169.51      163.68     28.57 o
   2   5  21      120.17      141.36     22.21 o
   3   5  21      194.32      210.13     36.60 o
   4   5  21      264.15      230.96     29.52 o
   5   5  21        3.94        0.00     31.34 o
   6   5  21      252.02      195.65     47.80 o
   0   6  21      239.37      209.64     47.13 o
   1   6  21      650.94      621.53     43.43 o
   2   6  21      356.05      347.66     52.66 o
   3   6  21      107.81      121.75     28.26 o
   4   6  21      506.46      512.73     39.03 o
   5   6  21       16.11       17.45     43.88 o
   6   6  21      136.20      120.46     45.95 o
   1   7  21       65.80       48.59     36.06 o
   2   7  21      307.82      231.53     31.00 o
   3   7  21       91.55       89.33     32.04 o
   4   7  21      283.26      220.11     29.32 o
   5   7  21      204.29      269.75     39.83 o
   0   8  21     5861.61     5622.65    152.96 o
   1   8  21      122.24      128.73     28.29 o
   2   8  21      925.36      890.43     49.64 o
   3   8  21       27.44        8.87     28.09 o
   4   8  21       81.95       87.51     27.50 o
   5   8  21      235.67      210.08     35.09 o
   1   9  21        0.18        0.87     27.64 o
   2   9  21      179.48      201.27     33.81 o
   3   9  21       78.56       94.67     29.34 o
   4   9  21      164.20       83.06     35.08 o
   5   9  21        9.98       13.43     38.99 o
   0  10  21        4.97        0.00     36.67 o
   1  10  21      524.19      520.45     39.08 o
   2  10  21      542.43      516.00     44.86 o
   3  10  21        9.91       18.59     32.65 o
   4  10  21      351.60      381.34     35.22 o
   5  10  21      174.07      174.20     42.79 o
   1  11  21        5.68        0.00     29.29 o
   2  11  21        8.88        0.00     39.89 o
   3  11  21        0.14        0.00     45.17 o
   4  11  21       14.08        2.38     41.80 o
   0  12  21      127.57      106.42     49.79 o
   1  12  21        0.48       11.68     34.76 o
   2  12  21       36.01       16.18     35.04 o
   3  12  21      317.23      294.55     42.55 o
   4  12  21        4.50        0.00     48.87 o
   1  13  21        0.02        0.01     36.92 o
   2  13  21        9.22       12.81     33.72 o
   3  13  21        2.71       11.60     35.87 o
   4  13  21        6.17        0.95     37.15 o
   0  14  21       72.82      135.30     48.33 o
   1  14  21        0.46       21.71     38.06 o
   2  14  21        1.23        0.00     38.37 o
   3  14  21       22.60       18.38     37.67 o
   1  15  21       38.19        6.56     43.53 o
   2  15  21       31.21       26.22     37.89 o
   0  16  21      281.95      192.62     61.75 o
   1  16  21        0.22        0.00     38.73 o
   0   0  22     3174.81     2975.55    137.42 o
   1   0  22       20.88       35.43     25.13 o
   2   0  22     2370.77     2317.03     81.47 o
   3   0  22       93.60      106.91     26.56 o
   4   0  22      484.55      495.56     62.94 o
   5   0  22      330.39      433.55     93.25 o
   6   0  22       74.45      185.04     93.60 o
   1   1  22        0.00        2.67     23.95 o
   2   1  22      223.65      223.32     27.07 o
   3   1  22       85.12       85.63     23.42 o
   4   1  22      168.76      165.64     28.02 o
   5   1  22        6.50        0.00     38.52 o
   6   1  22        5.47        0.00     60.65 o
   0   2  22     1750.92     1755.88     77.35 o
   1   2  22       10.06        0.55     36.28 o
   2   2  22      265.94      257.94     32.13 o
   3   2  22       79.89       66.38     21.53 o
   4   2  22      155.55      149.51     26.64 o
   5   2  22      187.70      214.69     43.29 o
   6   2  22      207.28      234.57    104.03 o
   1   3  22      415.36      446.15     35.40 o
   2   3  22      154.39      169.12     25.22 o
   3   3  22       35.65       11.44     22.61 o
   4   3  22        1.74        0.00     28.00 o
   5   3  22      111.63       87.44     44.15 o
   6   3  22      170.82      194.39     57.78 o
   0   4  22      699.58      637.61     66.69 o
   1   4  22       21.98       12.38     22.66 o
   2   4  22       95.89       98.42     30.46 o
   3   4  22       34.69        2.23     22.61 o
   4   4  22        7.98       17.06     34.99 o
   5   4  22        0.96        0.00     31.98 o
   6   4  22      125.42      201.20     77.64 o
   1   5  22      172.76      129.53     28.64 o
   2   5  22      756.44      731.61     36.08 o
   3   5  22       65.56       40.13     36.16 o
   4   5  22        3.34       13.27     25.80 o
   5   5  22        2.29        0.00     33.27 o
   0   6  22      387.76      320.92     45.82 o
   1   6  22      147.33      149.63     30.83 o
   2   6  22       18.39       18.71     25.04 o
   3   6  22       30.01       49.36     28.74 o
   4   6  22       60.94       62.72     26.42 o
   5   6  22       22.65       57.29     32.76 o
   1   7  22       29.47        7.46     38.68 o
   2   7  22      724.16      637.90     41.10 o
   3   7  22      108.58      128.30     37.11 o
   4   7  22       37.56       15.57     31.18 o
   5   7  22        0.01        0.00     33.59 o
   0   8  22       24.43       82.89     38.53 o
   1   8  22        0.98        2.20     26.20 o
   2   8  22      175.85      142.35     30.36 o
   3   8  22       37.91       61.48     29.89 o
   4   8  22      140.38      139.20     30.47 o
   5   8  22        6.13       43.02     33.98 o
   1   9  22       39.18       32.78     27.63 o
   2   9  22       40.07       15.80     31.63 o
   3   9  22       72.08       64.37     30.14 o
   4   9  22      123.03      137.69     42.09 o
   5   9  22        4.77        0.00     51.91 o
   0  10  22       64.71       43.11     38.02 o
   1  10  22       12.36       25.32     29.87 o
   2  10  22       83.26      118.67     32.29 o
   3  10  22       45.17       61.54     29.51 o
   4  10  22       66.82       80.76     37.46 o
   1  11  22       87.93       74.63     34.20 o
   2  11  22        6.91       39.54     39.44 o
   3  11  22       20.81       28.41     38.69 o
   4  11  22       21.26       28.60     34.78 o
   0  12  22        4.94       38.97     41.62 o
   1  12  22       47.93       66.87     38.09 o
   2  12  22       31.35       41.42     40.53 o
   3  12  22       74.87       51.52     38.66 o
   4  12  22        3.09        0.00     38.77 o
   1  13  22       89.63       99.46     42.18 o
   2  13  22       16.00       30.14     33.04 o
   3  13  22       79.08       59.49     38.26 o
   0  14  22       14.02       48.62     46.72 o
   1  14  22       21.01       52.26     43.63 o
   2  14  22       23.56        0.18     37.39 o
   1  15  22        7.14        0.00     44.21 o
   2  15  22       91.24      130.15     36.51 o
   1   1  23       12.14       34.27     24.95 o
   2   1  23      570.33      534.24     33.98 o
   3   1  23       20.38       10.67     19.85 o
   4   1  23       13.72       32.06     24.20 o
   5   1  23        1.15        7.29     31.49 o
   6   1  23       51.66       29.37     90.65 o
   0   2  23     2804.82     2819.96     96.94 o
   1   2  23      111.65      112.63     24.72 o
   2   2  23      351.77      331.89     29.85 o
   3   2  23      126.20       96.59     20.28 o
   4   2  23      177.67      144.10     25.75 o
   5   2  23        7.13        0.00     35.22 o
   1   3  23       77.49       86.27     24.48 o
   2   3  23      773.04      709.54     39.45 o
   3   3  23        0.55       22.62     34.88 o
   4   3  23        2.60        0.00     33.60 o
   5   3  23       85.42      106.83     51.02 o
   0   4  23      235.03      180.10     38.43 o
   1   4  23       29.14       21.59     23.24 o
   2   4  23       34.05       14.83     31.97 o
   3   4  23        4.78        0.00     31.49 o
   4   4  23      151.08      130.00     33.74 o
   5   4  23        8.27        5.44     33.54 o
   1   5  23      278.07      246.03     29.44 o
   2   5  23        8.69       30.98     21.49 o
   3   5  23        1.26        0.00     40.12 o
   4   5  23        0.83       16.71     30.25 o
   5   5  23        0.22        0.00     35.23 o
   0   6  23      122.76      158.14     44.48 o
   1   6  23       35.34       17.96     23.79 o
   2   6  23       58.96       29.30     23.74 o
   3   6  23       18.94        0.00     27.84 o
   4   6  23        4.27        0.00     25.01 o
   5   6  23       22.48       29.16     36.00 o
   1   7  23       42.90       42.74     32.32 o
   2   7  23       33.11       13.71     25.91 o
   3   7  23       88.81       80.69     37.63 o
   4   7  23        1.51        0.00     47.24 o
   5   7  23        4.59       22.39     35.72 o
   0   8  23       51.27       26.10     42.27 o
   1   8  23        0.20       13.73     29.43 o
   2   8  23       51.71       46.11     31.17 o
   3   8  23        3.60        0.00     32.39 o
   4   8  23        8.48        0.00     48.54 o
   5   8  23       12.15       12.37     42.94 o
   1   9  23       14.28       14.15     33.82 o
   2   9  23      235.22      267.51     36.92 o
   3   9  23       94.21      104.02     35.14 o
   4   9  23       81.48       66.96     40.29 o
   0  10  23       10.54       72.52     49.47 o
   1  10  23        0.76       17.06     30.26 o
   2  10  23       21.04       35.41     34.29 o
   3  10  23       15.28       12.32     34.92 o
   4  10  23       46.42       48.31     42.33 o
   1  11  23       17.93       15.05     32.90 o
   2  11  23       60.79       75.67     37.17 o
   3  11  23        1.42       10.88     40.16 o
   4  11  23        1.12        2.76     36.50 o
   0  12  23       50.71       16.58     50.45 o
   1  12  23        5.75       18.20     36.39 o
   2  12  23       12.05       40.50     42.58 o
   3  12  23       38.12       45.33     33.73 o
   1  13  23       24.37       14.89     38.99 o
   2  13  23       29.33       46.49     41.12 o
   3  13  23        5.53       16.85     39.99 o
   0  14  23       97.74      153.50     52.99 o
   1  14  23        0.63        0.00     34.98 o
   2  14  23        8.94        0.00     39.49 o
   1  15  23        2.37        2.71     35.66 o
   0   0  24      219.95      191.38     40.00 o
   1   0  24      307.04      221.59     31.73 o
   2   0  24      142.85      119.08     42.14 o
   3   0  24      386.30      418.00     45.27 o
   4   0  24        0.41        0.00     41.06 o
   5   0  24        7.97       27.28     43.84 o
   1   1  24        8.98        0.00     24.52 o
   2   1  24       41.13       15.22     19.47 o
   3   1  24      380.28      356.26     30.18 o
   4   1  24       52.52       31.57     23.83 o
   5   1  24       20.11       44.93     39.23 o
   0   2  24      142.45      147.63     34.29 o
   1   2  24       62.48       52.11     21.73 o
   2   2  24      584.19      600.84     40.56 o
   3   2  24       29.27       30.64     21.62 o
   4   2  24      263.70      325.81     31.66 o
   5   2  24        0.00       30.92     41.32 o
   1   3  24      474.91      514.45     44.41 o
   2   3  24      548.73      609.97     35.97 o
   3   3  24       46.19       54.61     26.26 o
   4   3  24       94.52       30.47     38.43 o
   5   3  24       15.21        0.64     47.78 o
   0   4  24     2527.53     2483.14    235.30 o
   1   4  24      391.82      382.43     32.86 o
   2   4  24      112.26      112.60     28.65 o
   3   4  24       87.37       61.84     28.64 o
   4   4  24       37.45       66.56     29.51 o
   5   4  24       10.31       26.00     40.14 o
   1   5  24      360.05      315.45     35.44 o
   2   5  24      708.95      651.66     37.51 o
   3   5  24       10.59        0.00     33.49 o
   4   5  24       27.62        8.05     35.80 o
   5   5  24       54.97       64.97     34.71 o
   0   6  24     1286.99     1265.36     89.90 o
   1   6  24      216.76      228.84     31.64 o
   2   6  24        2.72        1.71     34.01 o
   3   6  24       14.13        0.44     30.10 o
   4   6  24       40.50       53.24     30.28 o
   5   6  24       49.79       22.70     44.58 o
   1   7  24       37.46       29.21     32.69 o
   2   7  24       39.93       13.78     31.07 o
   3   7  24        1.65        1.79     51.94 o
   4   7  24        1.21        0.00     35.84 o
   5   7  24       49.22       62.59     33.41 o
   0   8  24       11.53        0.00     43.38 o
   1   8  24       18.06       25.20     30.25 o
   2   8  24      176.12      221.49     36.15 o
   3   8  24        4.38        4.32     32.42 o
   4   8  24       41.28       41.62     37.13 o
   1   9  24       40.91       27.30     37.02 o
   2   9  24       12.62        5.68     29.56 o
   3   9  24       34.46       22.51     39.07 o
   4   9  24        2.62       11.01     43.98 o
   0  10  24       30.48       34.60     47.17 o
   1  10  24       15.74       18.89     33.24 o
   2  10  24        8.08       19.48     39.80 o
   3  10  24        0.80        2.90     35.81 o
   4  10  24       31.75       54.61     45.49 o
   1  11  24        9.21       27.34     30.82 o
   2  11  24       13.93       25.38     37.91 o
   3  11  24      107.28      137.98     33.08 o
   0  12  24       23.27        4.30     53.92 o
   1  12  24       19.80        3.96     39.02 o
   2  12  24       12.91        0.22     38.63 o
   3  12  24        4.41        9.07     36.14 o
   1  13  24       82.03      102.04     34.44 o
   2  13  24        1.65       51.57     40.65 o
   0  14  24       13.35       50.32     56.02 o
   1  14  24       11.59        0.00     34.21 o
   1   1  25       44.74       41.46     21.65 o
   2   1  25       12.36        8.91     21.24 o
   3   1  25       44.84       47.93     23.35 o
   4   1  25      164.85      162.62     30.04 o
   5   1  25        0.02       15.11     40.34 o
   0   2  25        0.41        8.63     28.16 o
   1   2  25       67.26       57.20     29.36 o
   2   2  25      191.68      160.31     39.48 o
   3   2  25      271.69      259.51     29.28 o
   4   2  25        4.78       26.32     24.25 o
   5   2  25        9.09        0.00     51.08 o
   1   3  25      207.05      175.40     40.40 o
   2   3  25        2.51       11.29     20.68 o
   3   3  25       19.07       25.63     34.72 o
   4   3  25       42.10       55.01     26.41 o
   5   3  25       14.97        0.00     45.90 o
   0   4  25       16.64        0.00     88.70 o
   1   4  25       48.23       58.76     24.67 o
   2   4  25      104.75      101.15     37.70 o
   3   4  25        0.05        0.00     30.27 o
   4   4  25        2.87       28.19     43.50 o
   5   4  25        5.78        6.98     40.23 o
   1   5  25      153.24      194.70     29.44 o
   2   5  25       15.84       41.23     33.20 o
   3   5  25       14.30       28.40     33.46 o
   4   5  25       15.39       24.87     31.52 o
   5   5  25        5.00        4.32     35.81 o
   0   6  25      351.34      323.77     54.02 o
   1   6  25        2.65        0.00     24.80 o
   2   6  25       39.88       64.89     46.41 o
   3   6  25        2.70        0.00     29.04 o
   4   6  25        0.14        0.00     29.96 o
   1   7  25        5.70       18.54     25.11 o
   2   7  25       39.04       47.09     26.69 o
   3   7  25        0.06        3.96     36.69 o
   4   7  25       48.02       49.63     34.88 o
   0   8  25       27.60       33.34     40.92 o
   1   8  25        9.08       17.61     32.78 o
   2   8  25       10.02        0.00     35.51 o
   3   8  25        2.04        8.32     29.26 o
   4   8  25        4.55       18.08     38.40 o
   1   9  25        6.12        9.19     38.99 o
   2   9  25       66.34       77.02     33.45 o
   3   9  25       10.16       25.04     42.63 o
   4   9  25       16.85       42.36     37.44 o
   0  10  25        0.18        3.57     46.92 o
   1  10  25        2.43        0.00     37.29 o
   2  10  25       11.85       44.01     38.84 o
   3  10  25        3.57        0.00     50.62 o
   1  11  25        3.03        0.00     32.65 o
   2  11  25       53.51       64.43     50.91 o
   3  11  25        3.77       15.72     36.71 o
   0  12  25        3.69        8.83     68.47 o
   1  12  25       11.75       13.62     44.43 o
   2  12  25       26.62       12.04     35.81 o
   1  13  25       34.67       35.00     37.04 o
   0   0  26      833.42      852.54     97.51 o
   1   0  26      413.90      345.78     40.14 o
   2   0  26       77.28       87.25     28.08 o
   3   0  26        0.01       16.37     37.56 o
   4   0  26       35.59        0.00     77.16 o
   5   0  26       22.94       60.29     65.10 o
   1   1  26       31.78       60.01     22.85 o
   2   1  26      459.91      482.62     32.06 o
   3   1  26      127.09      114.15     31.10 o
   4   1  26      162.03      211.00     44.88 o
   5   1  26      118.73      166.98     44.48 o
   0   2  26       90.94       48.91     37.85 o
   1   2  26        3.70       11.95     20.94 o
   2   2  26       38.26       10.69     38.35 o
   3   2  26        7.79       16.19     30.76 o
   4   2  26      169.96      206.89     33.27 o
   1   3  26       57.93       75.66     25.54 o
   2   3  26       53.05       60.07     21.83 o
   3   3  26       35.23       33.68     32.38 o
   4   3  26       37.89       54.90     30.52 o
   0   4  26       23.94       14.02     42.06 o
   1   4  26      150.62      153.45     27.94 o
   2   4  26       85.64       86.07     23.50 o
   3   4  26       23.75       32.34     35.56 o
   4   4  26       80.70        8.38     35.63 o
   1   5  26       95.58       67.44     27.50 o
   2   5  26      118.76      139.50     31.07 o
   3   5  26       13.66        9.88     29.29 o
   4   5  26        7.03        0.00     37.36 o
   0   6  26      165.82      141.31     42.86 o
   1   6  26      215.45      243.31     38.44 o
   2   6  26       15.53        3.14     41.23 o
   3   6  26       30.74       37.22     31.05 o
   4   6  26      140.20      125.63     38.99 o
   1   7  26       93.64      102.01     30.96 o
   2   7  26       49.07       39.92     27.31 o
   3   7  26        0.24        0.00     33.66 o
   4   7  26       20.98       55.22     34.33 o
   0   8  26      170.20      179.99     46.05 o
   1   8  26        8.95       23.93     30.67 o
   2   8  26        6.24        0.00     34.77 o
   3   8  26       26.85       16.48     31.19 o
   1   9  26        0.22        7.97     38.24 o
   2   9  26        2.20       13.58     39.26 o
   3   9  26        0.38       10.07     39.53 o
   0  10  26        5.48        0.00     41.46 o
   1  10  26       10.88       18.69     39.14 o
   2  10  26        4.94        0.00     42.18 o
   3  10  26       20.39       38.35     50.04 o
   1  11  26        4.42        0.00     34.93 o
   2  11  26        1.02        0.00     38.04 o
   0  12  26       64.50       73.33     68.84 o
   1  12  26        0.02        8.59     39.91 o
   1   1  27        6.48        2.97     21.46 o
   2   1  27        7.11        9.22     22.41 o
   3   1  27       19.71        0.00     32.71 o
   4   1  27        0.07       15.09     52.12 o
   0   2  27       70.99       71.21     33.16 o
   1   2  27        4.50        8.93     23.92 o
   2   2  27       42.03       23.63     22.29 o
   3   2  27       20.84       55.63     29.60 o
   4   2  27        6.84        0.72     33.19 o
   1   3  27       25.25       14.84     37.28 o
   2   3  27        0.00        1.60     26.67 o
   3   3  27        0.36        0.00     35.51 o
   4   3  27        1.71        0.00     34.82 o
   0   4  27       12.56       41.26     31.39 o
   1   4  27       23.69       24.76     27.61 o
   2   4  27        3.08        0.00     33.25 o
   3   4  27        5.72        0.00     32.67 o
   4   4  27       56.76      102.84     36.44 o
   1   5  27        4.50        2.21     30.77 o
   2   5  27        0.96        1.11     34.85 o
   3   5  27      117.25      154.54     31.72 o
   4   5  27        0.01        0.00     42.61 o
   0   6  27       16.02       40.65     45.56 o
   1   6  27       14.18       35.94     31.61 o
   2   6  27       37.86       23.74     34.66 o
   3   6  27       10.18       41.29     43.48 o
   1   7  27      124.86      127.86     35.84 o
   2   7  27        1.96        0.00     31.04 o
   3   7  27       27.46       20.78     40.27 o
   0   8  27        0.06        0.00     39.52 o
   1   8  27        2.49        3.52     35.80 o
   2   8  27        5.17        0.00     38.71 o
   3   8  27      108.75      135.19     38.42 o
   1   9  27       78.39       88.43     32.57 o
   2   9  27       62.04       41.24     45.18 o
   0  10  27        2.27       28.72     53.05 o
   1  10  27       58.33       95.85     36.79 o
   2  10  27       54.07      109.10     42.36 o
   1  11  27        1.78        0.00     38.91 o
   0   0  28      117.11      125.15     39.75 o
   1   0  28       26.27       19.48     33.93 o
   2   0  28        2.25        0.00     29.47 o
   3   0  28       86.66       59.19     59.76 o
   4   0  28       49.76       98.35     64.17 o
   1   1  28       69.15       53.28     21.48 o
   2   1  28       22.34       26.34     25.79 o
   3   1  28        2.19        0.00     34.68 o
   4   1  28       13.02       79.41    115.31 o
   0   2  28      198.54      230.67     37.50 o
   1   2  28       24.79        5.77     21.88 o
   2   2  28        8.01        1.03     25.17 o
   3   2  28        2.80        0.00     30.80 o
   4   2  28        6.66       21.41     42.92 o
   1   3  28        2.10       14.57     23.08 o
   2   3  28       69.62       29.51     33.68 o
   3   3  28       15.54       16.56     27.99 o
   4   3  28        8.95        0.00     41.03 o
   0   4  28       16.94       43.07     39.85 o
   1   4  28       29.18       20.37     24.52 o
   2   4  28       16.14       44.55     32.69 o
   3   4  28       10.92       40.47     36.36 o
   1   5  28        6.90        0.00     31.67 o
   2   5  28        3.05       10.78     29.27 o
   3   5  28       64.12       78.88     38.55 o
   0   6  28      102.89       55.88     54.89 o
   1   6  28       19.51        3.00     35.59 o
   2   6  28        0.65       13.21     34.67 o
   3   6  28        6.42       16.74     39.43 o
   1   7  28       16.83        4.75     34.67 o
   2   7  28        8.44       12.74     32.99 o
   3   7  28       17.70       49.05     45.83 o
   0   8  28        4.54       18.95     47.41 o
   1   8  28       18.48        0.00     33.60 o
   2   8  28       32.61       25.83     35.83 o
   1   9  28        2.58        2.30     34.92 o
   2   9  28       31.78       38.14     31.09 o
   0  10  28        1.23       14.68     51.43 o
   1  10  28      109.92      101.78     39.85 o
   1   1  29        4.09        0.00     26.27 o
   2   1  29       18.38       11.72     24.22 o
   3   1  29        0.05        6.72     35.62 o
   0   2  29        0.03        0.23     35.22 o
   1   2  29       25.06       10.21     23.43 o
   2   2  29       37.56       16.95     26.15 o
   3   2  29        4.91        0.03     29.41 o
   1   3  29        1.91        0.00     25.50 o
   2   3  29        5.52       24.50     29.63 o
   3   3  29       14.56        1.61     32.35 o
   0   4  29        0.29        0.00     46.84 o
   1   4  29        5.95       24.13     30.24 o
   2   4  29       18.98        2.22     32.50 o
   3   4  29       24.59       51.71     52.20 o
   1   5  29        0.68        0.00     28.84 o
   2   5  29       15.68       31.70     34.89 o
   3   5  29       10.05       38.13     37.58 o
   0   6  29        4.82        0.00     37.64 o
   1   6  29        7.10        6.70     33.71 o
   2   6  29        4.05        5.56     37.41 o
   1   7  29       39.42       39.91     36.61 o
   2   7  29       41.69        0.00     34.95 o
   0   8  29       10.13       17.53     48.65 o
   1   8  29      107.08      173.83     37.85 o
   0   0  30        7.03       24.18     47.49 o
   1   0  30       20.63       20.23     31.22 o
   2   0  30       38.94       21.92     32.30 o
   3   0  30       14.94       16.19     69.93 o
   1   1  30        0.00        0.00     27.32 o
   2   1  30       36.01       68.49     32.74 o
   0   2  30       99.82      166.83     45.05 o
   1   2  30        3.20        4.99     25.50 o
   2   2  30       11.87       23.23     31.25 o
   1   3  30       28.00       36.09     26.68 o
   2   3  30        0.53       13.35     31.30 o
   0   4  30       33.33       11.77     32.77 o
   1   4  30        0.06        0.00     25.54 o
   2   4  30       30.68       16.34     40.81 o
   1   5  30       26.43        2.80     32.65 o
   2   5  30        0.02       30.95     33.76 o
   0   6  30      102.63      188.41     45.63 o
   1   6  30        0.23       40.05     42.96 o
   1   7  30        0.66        0.00     44.99 o
   1   1  31        5.36        9.35     26.70 o
   2   1  31        2.20        0.39     29.94 o
   0   2  31       59.14        0.00     53.36 o
   1   2  31       11.29        0.00     32.16 o
   1   3  31        0.28        0.00     24.68 o
   0   4  31       11.93       56.83     42.92 o
   1   4  31        0.16        0.00     32.04 o
 
